# Supplementary material for: Admixture mapping in interspecific Populus hybrids identifies classes of genomic architectures for phytochemical, morphological and growth traits
Source: New Phytol. 2019 Jun 23;223(4):2076–89. doi: 10.1111/nph.15930 (PMC6771622; doi:10.1111/nph.15930)
Supplement: Supplementary file 2 [file NPH-223-2076-s002.xlsx]

## Sheet: Foglio1
ID	CG	planting_year	family	block	height_first_year_planting	height_second_year_planting	diameter_first_year_planting	diameter_second_year_planting	leaf1_width	leaf1_length	leaf1_shape	leaf1_area	leaf2_width	leaf2_length	leaf2_shape	leaf2_area	leaf3_width	leaf3_length	leaf3_shape	leaf3_area	leaf4_width	leaf4_length	leaf4_shape	leaf4_area	avg_leaf_width	avg_leaf_length	avg_leaf_shape	avg_leaf_area	C1	C2	C3	C4	C5	C6	C7	C8	C9	C10	C12	C13	C14	C15	C16	C17	C18	C19	C20	C21	C22
F008_01	Fribourg	2011	F008	1	149	227	10	18	4	3.8	0.95	38.58	4	4.3	1075	39662	4.2	4.4	1048	40559	4.4	4.4	1	41.25	4.15	4225	1018	40013	278959	72191	2782116	1286	1078958	859518	292707	812837	7618332	334745	610436	365724	7558074	1329751	16536	952809	26098	0	0.385	0	0
F008_02	Fribourg	2011	F008	2	152	228	12	20	3.9	4.8	1231	40358	3.3	5.6	1697	39528	3.4	4.7	1382	38391	3.5	4.7	1343	38739	3525	4.95	1413	39254	553183	76578	1968367	27257	544646	419735	576523	1381422	943392	412887	422134	835543	810048	64875	15268	515502	273955	0.0642	210177	63754	0
F008_03	Fribourg	2011	F008	3	114	206	8	14	3	5	1667	37463	2.8	3.3	1179	34369	3	4.1	1367	36113	2.4	3.9	1625	34105	2.8	4075	1459	35512	245571	54081	2221169	0.6769	1093367	115423	331165	1470881	7918909	340081	319245	1565103	8824634	1401833	121026	660048	593761	54828	25739	68916	0
F008_04	Fribourg	2011	F008	4	112	201	8	11	4.1	4.9	1195	41306	3.4	4.4	1294	37867	3.6	4.7	1306	39.09	3.1	4.1	1323	36416	3.55	4525	1279	38.67	441338	91611	157131	22618	677137	621113	660089	211306	7548858	790191	188704	1923738	8837953	530255	55493	911483	61787	0	25484	13361	0
F008_05	Fribourg	2011	F008	5	86	163	7	13	3.2	3.9	1219	36.39	2.4	3.8	1583	33987	3.3	4.2	1273	37.2	3.4	4.5	1324	38042	3075	4.1	1.35	36405	719548	236343	125.62	71618	301211	464787	866896	2803767	9162692	121804	26895	2161511	8352594	50496	0.034	926073	1245839	0	233773	88207	0
F008_06	Fribourg	2011	F008	6	89	151	7	10	3.7	5	1351	40016	3.2	4.9	1531	38021	3.1	5.3	1.71	38279	3.6	5.1	1417	39828	3.4	5075	1502	39036	337918	34506	2258052	20425	983292	652017	587012	1743868	8366025	180994	218173	121213	9005208	604861	37075	1468707	1118201	0	793434	182251	0.5413
F008_07	Fribourg	2011	F008	7	102	170	7.5	13	3.7	4.6	1243	39.25	3.3	4.8	1455	38211	2.7	4	1481	35081	3.2	5.2	1625	38499	3225	4.65	1451	37.76	380083	34957	231.36	1083	819353	579686	565752	1224248	8569158	199318	40505	619574	8304445	926617	0	1067282	387346	0.0598	200962	17369	0
F008_08	Fribourg	2011	F008	8	160	230	11	17	4	4.9	1225	40933	3.8	6	1579	42323	3.3	4.9	1485	38378	3.6	6	1667	41456	3675	5.45	1489	40772	1283927	20586	2922996	28237	100891	39285	335096	1349058	7748882	185349	468843	30974	662175	975234	0	2178977	64887	0	0.5239	0.197	0
F008_09	Fribourg	2011	F008	8	118	210	9	14	3.8	4.1	1079	38593	1.2	5	4167	31532	3.8	4.3	1132	38998	3.3	3.7	1121	36338	3025	4275	1875	36365	960723	199047	228073	8.35	794442	37848	34283	1598224	8942414	657779	400828	958348	8572426	821599	0	1040175	0.269	0	0	0	0
F008_10	Fribourg	2011	F008	8	104	180	7	11	4.3	5.2	1209	42.74	3.6	4.7	1306	39.09	3.9	5.1	1308	40967	4.6	5.1	1109	43693	4.1	5025	1233	41623	576107	29348	1951011	29554	987262	621024	897145	1809429	7974574	204099	783816	512363	7799114	1717038	0.5811	1109218	1086423	0	710152	41734	0
F008_11	Fribourg	2011	F008	8	102	187	9	14	3	4.9	1633	37315	3.3	4.7	1424	38044	3	4.5	1.5	36718	3.3	4.9	1485	38378	3.15	4.75	1511	37614	649508	117602	2052818	4203	619074	905718	748668	1249245	6494891	0	47041	608422	8375449	1535876	0	669225	166621	0	22923	26018	41085
F008_12	Fribourg	2011	F008	8	110	147	7	9	3.4	4.9	1441	38736	3.3	4.7	1424	38044	4.2	4.6	1095	41.01	3.8	5.6	1474	41556	3675	4.95	1359	39837	135837	215138	1703472	65383	450203	355793	1353295	1310691	7565417	493956	379868	88463	9426995	1489185	91321	91977	1123267	0	257536	57147	0
F008_13	Fribourg	2011	F008	9	132	205	11	20	4.3	5.1	1186	42514	4.8	5.7	1188	46031	4.7	4.7	1	43072	3.8	5.3	1395	40976	4.4	5.2	1192	43148	388793	98706	2317146	25514	766561	544058	441292	1226747	8358981	397819	31394	1461117	9757479	77556	2253	913919	1073967	0	768128	533457	0
F008_14	Fribourg	2011	F008	9	110	166	8	10	3.5	5.1	1457	39453	2.8	4.3	1536	35792	2.5	2.5	1	32592	4.3	5.7	1326	43864	3275	4.4	1.33	37925	903812	141438	2385813	33475	1116381	489341	1200918	856731	771495	188764	244481	1026173	8257691	91799	79018	119167	108605	0	54992	12742	2936
F008_15	Fribourg	2011	F008	9	95	172	8	13	3.1	5.3	1.71	38279	3.3	5.7	1727	39.69	3.4	5	1471	38908	3.3	5.1	1545	38709	3275	5275	1613	38897	522956	157826	1657475	21342	472259	275143	979866	1292272	6778164	129218	561118	605737	8265544	1521294	0.0674	980605	1183531	0	448939	110476	0
F008_16	Fribourg	2011	F008	9	96	166	7	13	3	3.6	1.2	35341	3.1	4.7	1516	37358	3.6	3.6	1	37001	3	3.8	1267	35652	3175	3925	1246	36338	196781	24448	1646736	0.7484	431637	339151	579924	1954658	7710046	124466	790678	685351	9123603	2131397	0	559892	977488	80494	402027	90183	0
F008_17	Fribourg	2011	F008	9	125	198	11	14	3	4.5	1.5	36718	3.7	5.1	1378	40206	3.5	3.5	1	36532	3.4	4.7	1382	38391	3.4	4.45	1315	37962	691576	55367	2352797	38285	786175	228989	691244	1937836	8321975	133835	497695	958317	9483343	1374207	0.7144	2292494	832666	0	330004	41307	1105
F008_A	Salerno	2011	F008	2S	NA	158	NA	11	5.5	6.9	1255	52686	4.9	5.5	1122	45946	5.7	6.3	1105	51912	5.2	4.5	0.865	44368	3.45	5.8	1087	48728	468425	116821	2360311	3858	854998	64735	260152	220.94	11963811	513092	360859	1321834	11389921	833718	548669	1372027	0	0	0	0.1525	0
F008_B	Salerno	2011	F008	3S	NA	130	NA	9	3.2	3.1	0.969	35034	3.9	4.1	1051	38912	4.6	4.6	1	42451	3.2	3.2	1	35207	3725	3.75	1005	37901	708764	108545	1543341	112563	477845	207935	384231	2590664	13911343	387334	701504	1017423	11622381	1473861	0	551381	150477	0	81969	13278	75144
F008_C	Salerno	2011	F008	5S	NA	143	NA	12	4.5	4.5	1	41843	3.3	3.7	1121	36338	3.5	3.7	1057	36907	2.6	3.5	1346	34.14	3475	3.85	1131	37307	473316	54002	2555983	16781	751534	266983	432232	1841372	1062126	190763	403157	1125172	8035027	888432	19934	1155008	239349	0	187963	15634	36097
F008_D	Salerno	2011	F008	9S	NA	115	NA	12	3.9	4.7	1205	40154	4.7	4.9	1043	43583	2.9	3.5	1207	34921	2.9	3.6	1241	35071	3.6	4175	1174	38432	479348	132286	1165331	25728	279206	292993	303537	2695887	9992441	819558	475613	1778568	10773753	1141089	0.1525	797965	41966	0	118674	1706	0
F008_E	Salerno	2011	F008	6S	NA	137	NA	10	3.3	3.9	1182	36685	2.8	2.8	1	33631	2.6	2.9	1115	33337	2.2	3.3	1.5	32912	2725	3225	1199	34141	21036	16639	2277132	0	583638	218903	316545	2237379	1016506	11887	392969	1130925	11272532	938752	0	709769	1572833	0	992544	72544	340386
F008_F	Salerno	2011	F008	1S	NA	108	NA	11	4.4	5.2	1182	43138	4.5	4.3	0.956	41351	4.2	4.6	1095	41.01	6.2	5.8	0.935	52684	4825	5	1042	44546	342383	92094	1505476	17819	423167	22257	277799	2567291	10539614	173882	419895	1431851	9882722	947651	0.2635	758438	0.1646	0	0	0	0
F008_G	Salerno	2011	F008	8S	NA	72	NA	7	1.6	2.3	1438	30772	2.3	2.6	1.13	32.33	2.1	2.6	1238	31942	2.8	3.5	1.25	34659	2.2	2.75	1264	32426	423961	56057	1667094	18123	387055	17283	422247	3001892	10922284	85682	597878	1475308	10837662	1332522	0.0156	458108	280863	0	200092	10638	8679
F008_H	Salerno	2011	F008	7S	NA	100	NA	9	3.6	3.9	1083	37.58	4.1	4.3	1049	39996	4.2	4.5	1071	40785	5.2	5.9	1135	48358	4275	4.65	1085	41.68	431943	112917	1241501	6694	42724	365131	194532	2324238	12124098	389255	977497	426849	10822172	2033522	0	423298	51316	0	0	46525	36511
F009_01	Fribourg	2011	F009	1	112	192	8	14	3.7	4.8	1297	39634	4	4.6	1.15	40301	3.5	5.5	1571	40157	3.9	4.5	1154	39743	3775	4.85	1293	39959	302698	162951	1786601	11648	612151	858725	480343	2063496	8817333	498741	327749	867992	6203639	714444	202796	430436	119202	0	57144	0.9255	0
F009_02	Fribourg	2011	F009	2	110	136	10	14	4.2	4.5	1071	40785	4.8	4.5	0.938	42916	5.3	5.8	1094	48531	3.9	4.3	1103	39329	4.55	4775	1051	42.89	330891	80482	2197308	18001	923957	554843	513097	1285301	8137444	458911	357619	1098281	9062543	1217437	220303	918282	1139615	0	286729	148386	0
F009_03	Fribourg	2011	F009	3	96	165	7	11	3.4	4.6	1353	38217	3.5	4.4	1257	38197	3.6	4.5	1.25	38717	3.9	5.3	1359	41.37	3.6	4.7	1305	39125	22864	32314	1907837	17104	830332	600226	317142	144795	925617	602818	59144	671786	8743451	1347897	46835	1260726	87197	0	40887	0.4732	10797
F009_04	Fribourg	2011	F009	4	132	256	11	20	4	4.6	1.15	40301	3.8	4.3	1132	38998	3.8	4.7	1237	39797	3.6	4.4	1222	38529	3.8	4.5	1185	39406	571724	112371	2035256	15035	660226	467072	853481	2019382	8392628	15104	425637	115342	9390828	1042274	247526	947664	1127309	10272	478103	136217	0
F009_05	Fribourg	2011	F009	5	147	227	11	16	3.2	4.3	1344	37.05	3.3	3.7	1121	36338	3.6	4.7	1306	39.09	4	4.4	1.1	39876	3525	4275	1218	38088	182769	23223	1776781	14742	528905	387275	274348	1904867	962974	277061	690438	721036	9991598	1371498	0	1173797	776514	68152	449465	9469	0
F009_06	Fribourg	2011	F009	6	117	197	8	13	2.8	4.2	1.5	35653	2.4	4.2	1.75	34455	2.9	4.3	1483	36103	2.9	3.5	1207	34921	2.75	4.05	1485	35283	393436	90196	2519444	13293	943542	330855	174105	100298	5290472	133943	675783	271961	6322508	1360412	21581	2450637	1062889	0	288252	55688	0
F009_07	Fribourg	2011	F009	7	103	184	8	14	3.5	4.7	1343	38739	3.7	5.8	1568	41518	3.7	5.2	1405	40395	4	5.1	1275	41351	3725	5.2	1398	40501	35967	24397	2607589	17567	989779	393401	592254	1482009	9779321	254587	253552	779822	9397251	452057	0.0171	1521723	0	0.0775	0.5794	0	0
F009_08	Fribourg	2011	F009	8	93	157	6	10	4	5.3	1325	41766	3.2	4.7	1469	37.7	4	5.1	1275	41351	3.5	5.2	1486	39.63	3675	5075	1389	40112	285968	7288	1562215	2322	558756	47678	45554	2983265	8839632	128904	376342	1340204	9885833	107569	229395	599009	0.7175	0	0.5792	0	0
F009_09	Fribourg	2011	F009	8	110	215	7	15	3.2	5.3	1656	38658	3.2	5.4	1688	38815	3.5	4.9	1.4	39097	3	4.1	1367	36113	3225	4925	1528	38171	661153	137898	181434	49572	638725	40372	1048918	1772596	930.1	400651	32862	1440295	9960131	99632	0	1256443	9.36	0	60194	0.614	13223
F009_10	Fribourg	2011	F009	8	114	236	8	22	4	5.3	1325	41766	3.6	5	1389	39645	4.3	5.5	1279	43417	3.2	4.7	1469	37.7	3775	5125	1365	40632	1157299	167651	2130461	43193	617353	236672	713525	1516848	7877002	86924	438083	821736	7085157	1226692	0.0463	1196147	1566104	130431	946648	155364	12841
F009_11	Fribourg	2011	F009	9	49	97	4	8	3.9	5.1	1308	40967	3.4	5.3	1559	39421	3.1	3.1	1	34792	2.9	4	1379	35665	3325	4375	1311	37711	333334	27133	2360237	3348	900164	69085	562482	1589449	9054893	55597	286017	1308173	9631929	654046	69197	1035362	0.1744	0	0.3113	0.0149	0
F009_12	Fribourg	2011	F009	9	71	129	6	10	2.7	3	1111	33.7	3.5	3	0.857	35576	4.2	4.2	1	40105	3.6	2.7	0.75	35211	3.5	3225	0.93	36148	246318	30749	2079952	15204	713323	590775	372597	1703279	8853381	25409	319217	1137329	10268444	1130918	0.0957	970174	136012	0	412087	11999	0
F009_13	Fribourg	2011	F009	9	106	181	9	14	3.4	5.6	1647	39929	3.4	4.7	1382	38391	4.2	4.2	1	40105	3.6	5.8	1611	41098	3.65	5075	1.41	39881	302584	89904	2027455	15258	697177	711864	445767	1723899	814198	101266	493541	904474	7044514	1553552	0	837689	1216019	0	223439	9685	0
F009_A	Salerno	2011	F009	9S	NA	166	NA	13	3.7	3.1	0.838	36266	2.8	2.6	0.929	33.33	3.7	3.5	0.946	37082	3.6	3.5	0.972	36806	3.45	3175	0.921	35871	492676	99755	1409013	61415	419219	260088	407057	2242823	9735197	606551	584502	990613	10970899	1413747	34054	47278	1171179	0	1064225	94023	104019
F009_B	Salerno	2011	F009	3S	NA	167	NA	16	3.4	3.6	1059	36441	2.2	2.3	1045	31791	2.3	2.4	1043	32089	2.8	2.8	1	33631	2675	2775	1037	33488	160769	64159	873725	24956	12448	277941	150548	3197772	8118064	482957	223112	254655	14008012	1094482	0.0136	386581	823791	125696	647418	108544	623194
F009_C	Salerno	2011	F009	1S	NA	165	NA	10	3.4	4.1	1206	37338	3.7	3.6	0.973	37283	3.6	3.4	0.944	36.61	3.8	3.3	0.868	36.94	3625	3.6	0.998	37043	1022134	214087	2974646	32182	643453	225918	621242	1300144	8151724	126352	269902	1190062	10044326	64982	0	120.92	1204595	88848	766787	78158	415111
F009_D	Salerno	2011	F009	2S	NA	138	NA	10	4.1	4.8	1171	41.09	4.3	4.9	1.14	42058	5.2	5.9	1135	48358	4.6	6.1	1326	46.12	3.45	3.45	1193	44406	484371	66874	1772833	38117	328394	33808	44109	2395091	9814431	492575	275217	1419915	10248718	906593	0.5828	1249017	240579	0	15679	47002	134296
F009_E	Salerno	2011	F009	8S	NA	104	NA	12	4.1	3.9	0.951	39106	2.9	3.4	1172	34.77	3.5	3.8	1086	37094	3.4	4.5	1324	38042	3475	3.9	1133	37253	531146	93752	2119123	64938	559111	121658	602331	304865	10666401	358397	235299	1558036	10660642	523749	0.3182	581439	0.6812	155103	2684456	0	0
F009_H	Salerno	2011	F009	7S	NA	137	NA	12	4.7	5.5	1.17	45096	2.9	3.7	1276	35.22	5.3	5.9	1113	48817	4.9	4.9	1	44355	4.45	5	1.14	43372	1088355	199408	2702166	36576	858875	545879	903758	2176268	9282084	140419	518789	1020139	10300794	959942	59195	1360732	1145825	4424	354634	144727	446363
F009_I	Salerno	2011	F009	5S	NA	170	NA	14	2.5	3.5	1.4	33884	2.5	2.9	1.16	33118	2.5	2.8	1.12	32988	3.4	4.1	1206	37338	2725	3325	1221	34332	687173	99293	2150323	42529	450769	379931	1290801	2127261	9696401	636748	11024	2465049	11282848	51046	17607	674604	165793	0	263064	13997	0
F011_02	Fribourg	2010	F011	3_2010	138	NA	9	NA	3.6	4	1111	37771	4.8	4.7	0.979	43444	4.4	4.4	1	41.25	4.7	5.1	1085	44.09	4375	4.55	1044	41639	NA	NA	NA	NA	NA	NA	NA	NA	NA	NA	NA	NA	NA	NA	NA	NA	NA	NA	NA	NA	NA
F011_07	Fribourg	2010	F011	1_2010	53	NA	9	NA	5.6	5.2	0.929	48049	5.7	5.4	0.947	49103	4.5	4.4	0.978	41598	4.2	4	0.952	39647	5	4.75	0.952	44599	NA	NA	NA	NA	NA	NA	NA	NA	NA	NA	NA	NA	NA	NA	NA	NA	NA	NA	NA	NA	NA
F011_15	Fribourg	2010	F011	2_2010	183	NA	10	NA	4	4.2	1.05	39447	4.5	5.1	1133	43298	4.6	4.7	1022	42701	4.8	5.2	1083	44748	4475	4.8	1072	42549	NA	NA	NA	NA	NA	NA	NA	NA	NA	NA	NA	NA	NA	NA	NA	NA	NA	NA	NA	NA	NA
F011_22	Fribourg	2010	F011	5_2010	119	NA	8	NA	4.2	4.4	1048	40559	3.5	3.7	1057	36907	4.3	4.1	0.953	40201	3.5	3.7	1057	36907	3875	3975	1029	38644	NA	NA	NA	NA	NA	NA	NA	NA	NA	NA	NA	NA	NA	NA	NA	NA	NA	NA	NA	NA	NA
F011_26	Fribourg	2010	F011	4_2010	98	NA	10	NA	4.3	5.3	1233	42967	5	5.2	1.04	45563	3.6	3.8	1056	37388	2.8	4	1429	35372	3925	4575	1189	40322	NA	NA	NA	NA	NA	NA	NA	NA	NA	NA	NA	NA	NA	NA	NA	NA	NA	NA	NA	NA	NA
F011_30	Fribourg	2010	F011	4_2010	135	NA	10	NA	5.5	5.4	0.982	48238	5.1	5.5	1078	46804	3.6	4.3	1194	38341	4.9	5	1.02	44623	4775	5.05	1069	44502	NA	NA	NA	NA	NA	NA	NA	NA	NA	NA	NA	NA	NA	NA	NA	NA	NA	NA	NA	NA	NA
F018_01	Fribourg	2010	F018	1_2010	111	NA	7	NA	7.1	6.9	0.972	61377	4.6	5.1	1109	43693	4.5	5	1111	43058	6.6	6.7	1015	57886	5.7	5925	1052	51504	NA	NA	NA	NA	NA	NA	NA	NA	NA	NA	NA	NA	NA	NA	NA	NA	NA	NA	NA	NA	NA
F018_02	Fribourg	2010	F018	1_2010	105	NA	8	NA	5.1	6.1	1196	48444	4.7	4.8	1021	43328	3.7	3.9	1054	37882	5.1	5.5	1078	46804	4.65	5075	1087	44114	NA	NA	NA	NA	NA	NA	NA	NA	NA	NA	NA	NA	NA	NA	NA	NA	NA	NA	NA	NA	NA
F018_03	Fribourg	2010	F018	6_2010	115	NA	8	NA	4.5	5	1111	43058	4.9	4.8	0.98	44087	3.8	4.1	1079	38593	3.4	3.7	1088	36622	4.15	4.4	1064	40.59	NA	NA	NA	NA	NA	NA	NA	NA	NA	NA	NA	NA	NA	NA	NA	NA	NA	NA	NA	NA	NA
F018_04	Fribourg	2010	F018	1_2010	132	NA	11	NA	5.4	5.1	0.944	46916	5.9	5.7	0.966	50959	5	4.7	0.94	44194	4.2	4.4	1048	40559	5125	4975	0.975	45657	NA	NA	NA	NA	NA	NA	NA	NA	NA	NA	NA	NA	NA	NA	NA	NA	NA	NA	NA	NA	NA
F018_05	Fribourg	2010	F018	4_2010	112	NA	7	NA	3.5	4.4	1257	38197	4.9	5	1.02	44623	4.8	4.6	0.958	43181	4.2	4.5	1071	40785	4.35	4625	1077	41696	NA	NA	NA	NA	NA	NA	NA	NA	NA	NA	NA	NA	NA	NA	NA	NA	NA	NA	NA	NA	NA
F018_06	Fribourg	2010	F018	4_2010	79	NA	8	NA	5.4	5.6	1037	48399	4.2	4.7	1119	41235	3.4	4.1	1206	37338	3.4	3.8	1118	36802	4.1	4.55	1.12	40943	NA	NA	NA	NA	NA	NA	NA	NA	NA	NA	NA	NA	NA	NA	NA	NA	NA	NA	NA	NA	NA
F018_07	Fribourg	2010	F018	6_2010	97	NA	7	NA	3.8	4.2	1105	38796	4.4	5	1136	42671	4.8	4.9	1021	43968	3.1	3.6	1161	35614	4025	4425	1106	40262	NA	NA	NA	NA	NA	NA	NA	NA	NA	NA	NA	NA	NA	NA	NA	NA	NA	NA	NA	NA	NA
F018_08	Fribourg	2010	F018	5_2010	123	NA	9	NA	4.4	4.9	1114	42436	4.3	4.8	1116	41829	4.3	4.5	1047	41136	3.8	4.5	1184	39399	4.2	4675	1115	41.2	NA	NA	NA	NA	NA	NA	NA	NA	NA	NA	NA	NA	NA	NA	NA	NA	NA	NA	NA	NA	NA
F018_09	Fribourg	2010	F018	1_2010	116	NA	9	NA	4.9	5	1.02	44623	5	4.8	0.96	44469	3.8	4.6	1211	39598	4.8	4.7	0.979	43444	4625	4775	1043	43034	NA	NA	NA	NA	NA	NA	NA	NA	NA	NA	NA	NA	NA	NA	NA	NA	NA	NA	NA	NA	NA
F018_10	Fribourg	2010	F018	5_2010	140	NA	10	NA	4.4	5.5	1.25	43833	4.8	5.5	1146	45.52	4.5	4.6	1022	42088	3.9	4.5	1154	39743	4.4	5025	1143	42796	NA	NA	NA	NA	NA	NA	NA	NA	NA	NA	NA	NA	NA	NA	NA	NA	NA	NA	NA	NA	NA
F018_11	Fribourg	2010	F018	1_2010	108	NA	9	NA	4.8	5.2	1083	44748	3.5	4.4	1257	38197	3.2	3.6	1125	35888	3.7	3.6	0.973	37283	3.8	4.2	1.11	39029	NA	NA	NA	NA	NA	NA	NA	NA	NA	NA	NA	NA	NA	NA	NA	NA	NA	NA	NA	NA	NA
F018_12	Fribourg	2010	F018	2_2010	60	NA	6	NA	5.9	5.7	0.966	50959	4.6	5.6	1217	44916	4.5	4.8	1067	42575	3.4	3.5	1029	36259	4.6	4.9	1.07	43677	NA	NA	NA	NA	NA	NA	NA	NA	NA	NA	NA	NA	NA	NA	NA	NA	NA	NA	NA	NA	NA
F018_14	Fribourg	2010	F018	4_2010	64	NA	6	NA	6.2	7.8	1258	59423	6.8	7.2	1059	60836	4	4	1	39015	4.7	4.9	1043	43583	5425	5975	1.09	50714	NA	NA	NA	NA	NA	NA	NA	NA	NA	NA	NA	NA	NA	NA	NA	NA	NA	NA	NA	NA	NA
F018_15	Fribourg	2010	F018	5_2010	58	NA	9	NA	3.8	3.9	1026	38186	3.8	4.1	1079	38593	4.3	3.8	0.884	39.49	4.4	4.6	1045	41727	4075	4.1	1009	39499	NA	NA	NA	NA	NA	NA	NA	NA	NA	NA	NA	NA	NA	NA	NA	NA	NA	NA	NA	NA	NA
F018_16	Fribourg	2010	F018	6_2010	88	NA	8	NA	4.2	5.4	1286	42783	4.2	5	1.19	41903	4	5.4	1.35	41972	3.4	4.7	1382	38391	3.95	5125	1302	41262	NA	NA	NA	NA	NA	NA	NA	NA	NA	NA	NA	NA	NA	NA	NA	NA	NA	NA	NA	NA	NA
F018_17	Fribourg	2010	F018	4_2010	67	NA	6	NA	6	6.5	1083	54054	3.8	4.4	1158	39199	4	5.5	1375	42178	4.8	4.9	1021	43968	4.65	5325	1159	44.85	NA	NA	NA	NA	NA	NA	NA	NA	NA	NA	NA	NA	NA	NA	NA	NA	NA	NA	NA	NA	NA
F018_18	Fribourg	2010	F018	6_2010	117	NA	8	NA	6.5	7	1077	58.42	8.8	7.4	0.841	73614	6	6.1	1017	52743	7.7	6.2	0.805	61667	7.25	6675	0.935	61611	NA	NA	NA	NA	NA	NA	NA	NA	NA	NA	NA	NA	NA	NA	NA	NA	NA	NA	NA	NA	NA
F018_19	Fribourg	2010	F018	2_2010	57	NA	7	NA	4.8	5	1042	44229	5.2	5	0.962	45814	4.8	4.5	0.938	42916	3.9	3.7	0.949	38067	4675	4.55	0.972	42756	NA	NA	NA	NA	NA	NA	NA	NA	NA	NA	NA	NA	NA	NA	NA	NA	NA	NA	NA	NA	NA
F018_20	Fribourg	2010	F018	6_2010	115	NA	8	NA	4.2	4.1	0.976	39876	3.6	3.8	1056	37388	3.4	4.2	1235	37515	2.9	3.4	1172	34.77	3525	3875	1.11	37387	NA	NA	NA	NA	NA	NA	NA	NA	NA	NA	NA	NA	NA	NA	NA	NA	NA	NA	NA	NA	NA
F018_21	Fribourg	2010	F018	2_2010	110	NA	8	NA	5.5	5.2	0.945	47631	3.4	3.6	1059	36441	5.1	5.1	1	45695	3.6	4	1111	37771	4.4	4475	1029	41884	NA	NA	NA	NA	NA	NA	NA	NA	NA	NA	NA	NA	NA	NA	NA	NA	NA	NA	NA	NA	NA
F018_22	Fribourg	2010	F018	3_2010	96	NA	7	NA	4.3	4.9	1.14	42058	6	6.7	1117	54705	4.2	4.5	1071	40785	4.6	5	1087	43447	4775	5275	1104	45249	NA	NA	NA	NA	NA	NA	NA	NA	NA	NA	NA	NA	NA	NA	NA	NA	NA	NA	NA	NA	NA
F018_23	Fribourg	2010	F018	3_2010	114	NA	9	NA	4.8	5.5	1146	45.52	3.9	4.9	1256	40562	3.9	5.1	1308	40967	5.4	5.6	1037	48399	4.5	5275	1187	43862	NA	NA	NA	NA	NA	NA	NA	NA	NA	NA	NA	NA	NA	NA	NA	NA	NA	NA	NA	NA	NA
F018_24	Fribourg	2010	F018	2_2010	97	NA	10	NA	5.5	5.6	1018	48842	4.6	4.6	1	42451	4.6	4.4	0.957	41947	3.9	3.9	1	38491	4.65	4625	0.994	42933	NA	NA	NA	NA	NA	NA	NA	NA	NA	NA	NA	NA	NA	NA	NA	NA	NA	NA	NA	NA	NA
F018_26	Fribourg	2010	F018	3_2010	78	NA	7	NA	6.5	6.9	1062	58065	7.1	6	0.845	57776	4.7	4.9	1043	43583	4.6	5.3	1152	44185	5725	5775	1025	50902	NA	NA	NA	NA	NA	NA	NA	NA	NA	NA	NA	NA	NA	NA	NA	NA	NA	NA	NA	NA	NA
F018_27	Fribourg	2010	F018	3_2010	151	NA	10	NA	5	5.9	1.18	47445	4.5	5.1	1133	43298	3.7	4.6	1243	39.25	3.6	4.4	1222	38529	4.2	5	1195	42131	NA	NA	NA	NA	NA	NA	NA	NA	NA	NA	NA	NA	NA	NA	NA	NA	NA	NA	NA	NA	NA
F018_28	Fribourg	2010	F018	5_2010	103	NA	8	NA	4.2	4.7	1119	41235	5.9	5.8	0.983	51285	6.6	5.9	0.894	54944	3.3	3.8	1152	36512	5	5.05	1037	45994	NA	NA	NA	NA	NA	NA	NA	NA	NA	NA	NA	NA	NA	NA	NA	NA	NA	NA	NA	NA	NA
F018_29	Fribourg	2010	F018	5_2010	124	NA	8	NA	4.6	5.4	1174	44429	6.8	6.7	0.985	58.96	5.8	5.5	0.948	49861	5.7	6.4	1123	52219	5725	6	1058	51367	NA	NA	NA	NA	NA	NA	NA	NA	NA	NA	NA	NA	NA	NA	NA	NA	NA	NA	NA	NA	NA
F018_30	Fribourg	2010	F018	2_2010	144	NA	9	NA	4.8	5.9	1229	46539	5.2	5.4	1038	46953	3.9	5	1282	40765	4.4	4.3	0.977	41.01	4575	5.15	1132	43817	NA	NA	NA	NA	NA	NA	NA	NA	NA	NA	NA	NA	NA	NA	NA	NA	NA	NA	NA	NA	NA
F020_01	Fribourg	2011	F020	1	77	60	5	6	2.3	4	1739	33.94	2.8	3.1	1107	34076	2.1	3.5	1667	32881	2.2	3.1	1409	32693	2.35	3425	1481	33398	1686369	722881	1743737	48398	611331	574743	600959	1350442	8736083	208439	44147	42.88	7077035	39241	0.0421	573074	0.0689	0	0.453	0	0
F020_02	Fribourg	2011	F020	2	158	207	13	17	3.6	4.2	1167	38152	3.7	4.1	1108	38277	3.3	3.7	1121	36338	4.7	3.6	0.766	40.19	3825	3.9	1.04	38239	1231546	204036	151404	50705	292654	319862	708326	2419565	8097598	0	1050081	199663	6418578	1569353	0	768453	2.77	0	13846	0	0
F020_03	Fribourg	2011	F020	3	90	133	7	12	3	4.3	1433	36417	3	3.5	1167	35185	2.5	3.1	1.24	33376	2.8	4	1429	35372	2825	3725	1317	35087	1282628	311066	1695471	68125	376411	336443	1152049	147311	10181867	132495	580935	294347	7034994	835602	0	313293	1133861	0	392165	60978	0
F020_04	Fribourg	2011	F020	4	110	167	9	13	3.6	4.3	1194	38341	3.3	4.8	1455	38211	5.1	5.1	1	45695	4	4.7	1175	40512	4	4725	1206	40.69	1168834	193942	1110686	43729	199266	221438	1103228	2577933	9821524	203895	589708	768947	8325113	987801	0.0146	639189	79789	61472	372584	126312	0.5053
F020_05	Fribourg	2011	F020	5	162	253	10	14	3.3	4.8	1455	38211	4.7	4.9	1043	43583	4.8	4.4	0.917	42651	4.6	4.4	0.957	41947	4.35	4625	1093	41598	97778	16196	2489315	0.3877	972872	486954	194183	1982603	782347	314572	424322	610154	792373	848797	2378	106381	704937	4423	527915	55876	0
F020_06	Fribourg	2011	F020	6	107	NA	9	NA	4.7	4.9	1043	43583	3.9	4	1026	38702	5.1	4.3	0.843	43.43	4.5	4.2	0.933	41104	4.55	4.35	0.961	41705	651264	89928	225058	19313	985392	465449	882994	1536403	8435164	685782	370907	693486	9043184	1126416	0	850277	959218	27988	169851	71369	0
F020_07	Fribourg	2011	F020	7	103	188	8	15	4	4.7	1175	40512	3.9	4.6	1179	39949	3.5	4.4	1257	38197	3	5.2	1733	37757	3.6	4725	1336	39104	639516	150076	1566199	18745	383025	57.77	1081587	1774538	8736658	247997	557913	989917	9378898	1497283	56587	608857	62777	0	31308	0	0.5766
F021_01	Fribourg	2011	F021	1	104	141	6	10	2.5	3.8	1.52	34259	3	4.8	1.6	37167	3.1	5	1613	37821	3	4.5	1.5	36718	2.9	4525	1558	36491	207404	520851	1054647	165011	182303	50151	192727	1624413	9209342	515867	7688	974154	10034662	113329	0.0132	136823	1191026	535012	64911	165457	24777
F021_02	Fribourg	2011	F021	2	94	NA	6	NA	3.5	4.2	1.2	37833	4.1	1.7	0.415	33861	3.9	3.8	0.974	38279	3.8	3.6	0.947	37567	3825	3325	0.884	36885	1185249	133808	1654998	77661	304905	9906	115368	2614406	706452	22.76	13182	1705432	10182619	319578	0	1070171	0.7081	388159	2487376	0	9342
F021_03	Fribourg	2011	F021	3	100	160	7	11	4	5.8	1.45	42792	3.1	4.6	1484	37202	5.5	4.7	0.855	46094	3.5	4.6	1314	38559	4025	4925	1276	41162	647044	181825	1932561	15966	726573	784344	375545	1830326	7788666	155989	51.42	1100328	6959097	1654089	231829	988045	2.16	0	0.2262	0	0
F021_04	Fribourg	2011	F021	4	116	231	8	13	4.9	5.4	1102	45683	3.6	4.5	1.25	38717	4.5	4.6	1022	42088	4.1	5.2	1268	41951	4275	4925	1161	42.11	1347866	371367	1063871	83961	144192	64805	214018	4127017	8510595	302439	69812	2361899	10504628	192427	0.0148	544662	0.5175	305691	1730671	0.0906	243618
F021_05	Fribourg	2011	F021	5	69	NA	5	NA	3.3	4.6	1394	37877	3.2	4.5	1406	37376	4	5.3	1325	41766	3.6	5	1389	39645	3525	4.85	1379	39166	1718437	157489	212843	96357	422906	61606	124637	157263	8207966	182973	94242	1174588	1012005	166009	0.1111	1971099	34051	405564	2661694	0.4554	52374
F021_06	Fribourg	2011	F021	6	89	153	7	12	4	4.7	1175	40512	4.2	5	1.19	41903	4.2	5	1.19	41903	4.3	4.8	1116	41829	4175	4875	1168	41537	1071418	175755	1325507	80277	241109	63055	49743	3416543	854.86	260561	110692	2338991	11924529	358567	0.0145	1211428	0.5286	418538	2075261	0.117	114827
F021_07	Fribourg	2011	F021	7	111	163	8	10	3.8	4.9	1289	40193	3.4	4.7	1382	38391	3.9	5.8	1487	42365	4.4	5.7	1295	44293	3875	5275	1364	41311	1517432	375868	1417641	98905	248956	54057	102243	2641959	941013	420433	94407	208245	8527359	316469	0.0115	942633	0.5787	486652	2233103	0.0558	98017
F021_B	Salerno	2011	F021	2S	NA	140	NA	11	4.9	3.8	0.776	41349	4.1	3.2	0.78	37.51	5.3	4.3	0.811	44135	4.8	4.8	1	43707	4775	4025	0.842	41675	1153359	410291	1763458	140312	650415	236534	275777	224.64	12385599	392502	127939	126113	12283294	266782	0.0144	158314	23577	324227	1287282	14773	4894
F021_D	Salerno	2011	F021	4S	NA	115	NA	9	3.7	5.6	1514	41146	3.6	4.5	1.25	38717	3.1	3.2	1032	34958	4.3	5.9	1372	44309	3675	4.8	1292	39782	1662002	684251	74632	236995	10054	54958	147868	3042124	11686298	251321	51527	1801969	11488029	107818	28321	53234	141521	443383	1703197	35126	0.5618
F021_E	Salerno	2011	F021	1S	NA	110	NA	10	5.2	5.5	1058	47236	5.4	5.8	1074	48986	3.7	4.9	1324	39825	4.5	5.7	1267	44725	4.7	5.5	1181	45193	1202889	300581	1073991	133922	307659	6697	0.5772	261558	9831954	795469	76438	1493731	13111695	196933	65268	223082	5181	23755	1190683	16433	0
F021_F	Salerno	2011	F021	5S	NA	100	NA	9	3.9	5.5	1.41	41.77	3.9	6.1	1564	42956	3.4	4.8	1412	38564	3.6	4.9	1361	39.46	3.7	5325	1437	40687	1438254	369661	811133	554181	107524	69034	54082	3804643	1170522	560227	65447	2071619	10664245	117996	16689	306979	160631	333147	1409214	33212	10308
F021_G	Salerno	2011	F021	9S	NA	112	NA	10	4.2	3.5	0.833	38484	3.7	2.8	0.757	35643	3.2	3.7	1156	36056	3.7	2.8	0.757	35643	3.7	3.2	0.876	36457	1108725	290665	1017709	100965	140452	64522	242184	2858793	9722524	222055	74244	162346	12677494	107648	0	1004645	10433	478279	1534437	0	0
F021_I	Salerno	2011	F021	5S	NA	94	NA	6	3.6	3.6	1	37001	3.2	3.9	1219	36.39	3.5	4.6	1314	38559	3.5	4.4	1257	38197	3.45	4125	1198	37537	1437049	347708	1135301	145275	0	48548	227633	2372258	9931703	8279	54358	2176489	12925178	227682	0.042	438194	18011	397176	2080341	0.3435	0.1518
F021_L	Salerno	2011	F021	6S	NA	123	NA	10	3.5	3.5	1	36532	3.5	3.8	1086	37094	2.9	3.2	1103	34466	3.6	3.8	1056	37388	3375	3575	1061	36.37	1156839	210171	1412113	87483	241479	78615	412803	2650465	8702355	396084	26845	2813552	13563521	98343	0	463628	0.9862	481196	1368641	0	0
F021_P	Salerno	2011	F021	3S	NA	88	NA	12	4.1	3.9	0.951	39106	3.2	4.7	1469	37.7	3.5	5.4	1543	39982	3.8	5.5	1447	41363	3.45	3.45	1353	39538	1260547	268277	2129986	101053	439764	165282	632439	2489296	10133052	552377	72725	1893323	11470776	193893	0.0645	675155	14529	294143	1481641	0	0
F021_Q	Salerno	2011	F021	7S	NA	150	NA	9	3.4	2.9	0.853	35148	3.7	3.5	0.946	37082	3.3	3.5	1061	35988	3.9	3.7	0.949	38067	3575	3.4	0.952	36571	1491823	251075	1160932	153311	174738	81532	233899	2490931	9632453	421374	5413	1740624	11001137	160449	0.0629	1059546	27571	288491	1413144	0.242	0
F021_R	Salerno	2011	F021	8S	NA	105	NA	11	3.4	5.4	1588	39591	2.2	4.1	1864	33766	2.7	4.8	1778	36144	4.5	5.8	1289	44.96	3.2	5025	1.63	38615	1939161	401666	1901582	102506	399689	109708	386246	2412004	10697649	39584	78098	1940088	11289709	215314	0.1255	673714	25417	133316	1607403	0	0
F022_01	Fribourg	2011	F022	1	120	202	9	15	3.9	5	1282	40765	3.8	4.5	1184	39399	4	4.5	1125	40089	5	4	0.8	42234	4175	4.5	1098	40622	839497	73836	2397823	20898	751452	460006	1127501	1383203	6755299	251513	56414	108795	4194086	579242	0	1384462	914003	48115	89054	94865	0
F022_02	Fribourg	2011	F022	2	135	147	8	11	3.5	4.3	1229	38015	3.9	3.7	0.949	38067	3.7	4.4	1189	38863	4.3	4.5	1047	41136	3.85	4225	1103	39.02	1308618	408533	1443781	68592	28661	696652	944436	1260276	7967806	151923	99951	734154	6573897	174155	0.0676	48.99	189771	0	79171	21912	0
F022_03	Fribourg	2011	F022	3	90	136	8	10	3.1	3.5	1129	35451	3.1	3.3	1065	35123	3.2	2.9	0.906	34686	2.9	3.2	1103	34466	3075	3225	1051	34932	1171437	272194	1785622	62329	417098	452618	634598	1476028	8183696	202998	292337	997874	9269609	799652	0.0778	758136	992591	48905	254737	77113	0.6603
F022_04	Fribourg	2011	F022	4	132	229	11	17	4.8	5.1	1063	44489	4.9	5	1.02	44623	3.7	4.6	1243	39.25	4.3	5.2	1209	42.74	4425	4975	1134	42776	1153847	162294	1499366	3247	350232	33359	1366939	1972213	7934986	430629	481795	806851	9282515	1513965	74613	1134288	820966	0	305052	9.16	0
F022_05	Fribourg	2011	F022	5	122	191	6	11	3.8	5.1	1342	40585	4.1	5.1	1244	41736	3	4.5	1.5	36718	4.2	5.1	1214	42124	3775	4.95	1325	40291	124729	0.6255	209814	0	741693	413487	174141	1499937	7053395	358632	414094	882736	7829611	937507	32349	154978	151932	0.1011	15723	0.9354	0
F022_06	Fribourg	2011	F022	6	110	114	7	7	3.5	5.5	1571	40157	3.3	5.3	1606	39038	3.2	4.6	1438	37538	3.1	5	1613	37821	3275	5.1	1557	38639	53134	0.2411	2248489	0	1092773	473439	158803	137.66	6619271	683541	28.3	942692	8757586	842883	0.0255	1447019	691303	34178	363865	48826	0.6746
F022_07	Fribourg	2011	F022	7	92	143	7	11	3.7	5.8	1568	41518	4.6	4.7	1022	42701	4.6	4.9	1065	43199	5.4	5.6	1037	48399	4575	5.25	1173	43954	443161	60164	1799584	12235	676728	486424	890017	2066615	9346568	244934	523844	596461	8429695	97017	72569	897693	77838	0.1433	51205	0.4774	0
F022_A	Salerno	2011	F022	8S	NA	124	NA	9	4.6	4.5	0.978	42199	4.1	3.5	0.854	38201	5.1	4.6	0.902	44287	3.5	3.4	0.971	36342	4325	4	0.926	40257	483186	83718	1775848	24214	303373	178036	669741	1760794	973484	0	121825	1431124	9924028	203116	0.0355	545948	98447	0	1181098	236151	507674
F022_B	Salerno	2011	F022	3S	NA	107	NA	9	5.7	5.6	0.982	49734	4.3	4.1	0.953	40201	4.6	5.4	1174	44429	3.7	4.1	1108	38277	3.45	3.45	1054	43.16	2019175	56408	408844	192639	53601	81482	97667	3057389	975958	347435	221269	1715098	11099407	606652	0.0143	58.67	1105138	152012	953842	116243	875241
F022_C	Salerno	2011	F022	4S	NA	125	NA	9	3.2	4.3	1344	37.05	3.4	3.9	1147	36981	2.8	3.4	1214	34514	2.8	3.3	1179	34369	3.05	3725	1221	35729	1595618	334681	1366622	24111	222446	164884	195165	2539339	9293591	346329	345116	878463	852322	60342	0	1306916	1595785	6897	1830301	150602	367537
F022_D	Salerno	2011	F022	1S	NA	148	NA	13	2.9	4.1	1414	35812	2.8	2.9	1036	33.78	2.3	2.9	1261	32685	3.3	4.6	1394	37877	2825	3.6	1276	35038	141765	24133	2514065	5502	466127	303194	1314884	1117186	9154352	541918	210799	886361	9140632	433701	0	1314726	384093	0	694208	113534	361399
F022_E	Salerno	2011	F022	6S	NA	132	NA	13	2.8	2.9	1036	33.78	2.4	3.1	1292	33146	3.1	3.6	1161	35614	2.6	3.1	1192	33608	2725	3175	1.17	34037	1156319	217842	1814265	51329	488325	385589	579751	1816436	11467022	156704	598161	446175	8268057	875826	0.0102	388096	38819	0.0118	34173	0.7522	0
F022_F	Salerno	2011	F022	9S	NA	116	NA	10	1.8	2.2	1222	31013	1.2	1.7	1417	29792	2.2	3.2	1455	32803	2.1	2.7	1286	32048	1825	2.45	1345	31414	1188657	336631	1643557	25344	299652	405945	481848	1623082	9767627	262407	236223	1250925	9232056	385907	0	871395	0	0	67343	0	10309
F022_G	Salerno	2011	F022	7S	NA	80	NA	10	3.9	4.1	1051	38912	3.8	3.5	0.921	37359	3.1	2.9	0.935	34458	3.9	3.9	1	38491	3675	3.6	0.977	37305	2598441	64447	614467	105781	92594	35296	13121	2305739	10592891	454806	65812	1362238	11023208	115632	0.0654	1668476	1424907	0	1091174	13126	61126
F022_I	Salerno	2011	F022	5S	NA	110	NA	10	3.5	3.5	1	36532	3.3	3.3	1	35635	3.8	3.5	0.921	37359	3.5	2.9	0.829	35382	3525	3.3	0.937	36227	1032063	20512	1685745	70873	657808	336762	247255	2385976	10814008	230478	572502	606559	10128244	1505941	141621	537941	1339134	0	39015	212989	495286
F022_L	Salerno	2011	F022	2S	NA	166	NA	12	3.6	4.4	1222	38529	2.9	4.2	1448	35958	3.1	4.1	1323	36416	2.8	3.8	1357	35088	3.1	4125	1338	36498	1017627	112218	2045786	6618	518761	306446	90207	1786105	10124277	638054	858783	52044	10027764	2112512	0.0618	586259	698037	31355	194384	134452	233626
F026_01	Fribourg	2011	F026	1	67	111	5	9	3	3.9	1.3	35806	2.8	3.7	1321	34946	3.3	4.5	1364	37708	3.1	5	1613	37821	3.05	4275	1399	36.57	3044379	1259817	593322	10274	72237	68657	198097	251581	8516069	257506	36447	723177	780773	596329	0.0285	1510032	569443	121687	153193	2743	17991
F026_02	Fribourg	2011	F026	2	140	214	11	20	4.5	5.4	1.2	44015	4.2	5.2	1238	42345	4.7	6	1277	46335	4.5	4.6	1022	42088	4475	5.3	1184	43696	966636	50153	1371876	55614	430716	490839	1043011	1644621	7954104	736219	350577	908659	8580581	807586	0	654166	371528	0.0192	24704	105802	0
F026_03	Fribourg	2011	F026	3	108	183	9	15	3.6	4	1111	37771	2.9	3.7	1276	35.22	3	4.2	1.4	36265	3.8	4.3	1132	38998	3325	4.05	1.23	37064	1265915	148398	2235542	44064	664162	251817	1668001	1131105	861921	198818	174571	567346	785082	274937	13286	1440082	45042	0	17416	0.1622	0
F026_04	Fribourg	2011	F026	4	82	128	7	10	3.5	4.1	1171	37649	4	4	1	39015	4.2	4	0.952	39647	4.7	6	1277	46335	4.1	4525	1.1	40662	107589	174135	1481555	54296	344044	125081	38.1	2735789	8542525	141132	689653	848116	8801074	1247894	0.2197	900878	1210871	0	923859	42069	0
F026_05	Fribourg	2011	F026	5	95	100	7	9	3.6	4.7	1306	39.09	3.5	4.6	1314	38559	3.7	4.4	1189	38863	3.4	4	1176	37.16	3.55	4425	1246	38418	2456323	64243	1927453	101885	763013	520431	878388	1796694	8209083	97724	350366	739168	8127448	758746	0.1437	1618093	1471594	0	341528	73269	47397
F026_06	Fribourg	2011	F026	6	75	94	6	8	4	5.4	1.35	41972	4.2	5.6	1333	43.22	4.5	5.5	1222	44252	3.5	5.2	1486	39.63	4.05	5425	1348	42269	3716864	1190615	1829612	168609	325408	168297	883818	2203958	9073254	148018	287048	515929	8613215	498152	0	1476663	0.0898	54666	1758927	0	17715
F026_07	Fribourg	2011	F026	7	109	179	8.5	11	3.3	4.9	1485	38378	3.5	4.9	1.4	39097	3.5	4.8	1371	38919	3.6	5.1	1417	39828	3475	4925	1418	39055	931184	19709	3106111	28948	1013649	427527	278427	1146161	7223431	40649	157189	619225	7161861	192474	0	2339823	1389254	4386	900664	221591	10207
F026_08	Fribourg	2011	F026	8	105	166	9	15	3.8	4.3	1132	38998	3.2	4.2	1313	36886	3.2	4.1	1281	36721	3.5	4.2	1.2	37833	3425	4.2	1231	37609	1219892	27786	2169901	61556	828883	519152	589032	2460471	8374482	235629	453326	586239	7365199	707491	0.0394	2053914	1112556	29567	22228	52109	0
F026_09	Fribourg	2011	F026	8	117	196	8	11	3.9	4.9	1256	40562	3.3	4.8	1455	38211	3.4	4.6	1353	38217	2.7	4.2	1556	35.35	3325	4625	1405	38085	1798148	185286	2151937	66841	581849	240478	1025039	119.47	7240949	29793	416363	287544	6471129	601328	0.3094	2473457	127166	0	0.9695	13834	0
F026_10	Fribourg	2011	F026	8	102	166	7	9	2.8	5	1786	36755	4.1	5.2	1268	41951	3.5	6.1	1743	41198	4	5.5	1375	42178	3.6	5.45	1543	40521	2610779	761662	2418408	117687	696931	348697	924191	1466955	8811671	89833	348549	664164	861256	690108	0.2921	1126374	0.7846	41398	230802	0.0369	87696
F026_11	Fribourg	2011	F026	8	NA	NA	NA	NA	NA	NA	NA	NA	NA	NA	NA	NA	NA	NA	NA	NA	NA	NA	NA	NA	NA	NA	NA	NA	NA	NA	NA	NA	NA	NA	NA	NA	NA	NA	NA	NA	NA	NA	NA	NA	NA	NA	NA	NA	NA
F026_12	Fribourg	2011	F026	8	105	188	7	11	4	4.6	1.15	40301	4.3	5.5	1279	43417	3.5	4.7	1343	38739	3.8	5	1316	40389	3.9	4.95	1272	40712	299345	578383	3190792	116205	1008474	497718	98578	743945	7044413	101965	132785	54546	7606822	263925	0.0141	1208058	786313	29864	135598	81879	0
F026_13	Fribourg	2011	F026	9	130	231	10	14	3.8	4.7	1237	39797	3.7	6.2	1676	42256	3.7	3.7	1	37484	3.5	5.2	1486	39.63	3675	4.95	1.35	39792	2409747	564309	2126947	99248	484639	428824	1357981	1516708	854468	13516	398887	579364	8513151	846152	0	1367158	516884	5648	18665	75293	0
F026_14	Fribourg	2011	F026	9	98	131	7	10	3.1	4.5	1452	37046	3.5	5.6	1.6	40332	2.9	2.9	1	34004	3.6	5	1389	39645	3275	4.5	1.36	37757	1712177	481675	2177651	94363	57702	648357	568476	1480429	8697422	72656	335813	705386	8100006	612403	0	1078395	816545	86277	19214	7142	0
F026_15	Fribourg	2011	F026	9	94	167	8	15	3.5	5.2	1486	39.63	3.1	4.2	1355	36575	3.2	3.2	1	35207	4.3	5.3	1233	42967	3525	4475	1268	38594	416194	68453	205766	13314	816249	376637	562693	1731915	8580312	280341	456329	765587	8930992	1099195	26999	1090611	119866	0	18234	28762	0
F026_16	Fribourg	2011	F026	9	132	250	8	15	4	4.8	1.2	40723	4.2	6.4	1524	44939	4.3	1.5	0.349	33.62	3.7	4.4	1189	38863	4.05	4275	1065	39536	1900006	1086478	1783949	138266	512753	618949	1074888	2817199	9617548	236919	153905	806846	8253832	226991	0.0507	436639	0.3523	215238	1631291	0	0
F026_17	Fribourg	2011	F026	9	85	154	5	14	3.5	5.3	1514	39806	4.7	5	1064	43837	3.3	3.3	1	35635	4.6	6	1304	45881	4025	4.9	1221	41.29	3296955	596541	1012804	29123	129571	38752	750416	1466869	9221014	315075	547388	582203	9103603	1043744	0.1143	1382204	0.0523	0	2326131	0	0
F026_A	Salerno	2011	F026	1S	NA	150	NA	11	3.5	3.9	1114	37.28	3.9	3.7	0.949	38067	4.2	4.4	1048	40559	4.7	4.5	0.957	42557	4075	4.1	1017	39616	2180927	25955	3119979	81329	895442	353287	1632193	1812599	11979351	50268	542151	703982	9735036	732071	0.012	1401579	115784	0	46705	0.7242	0
F026_B	Salerno	2011	F026	8S	NA	245	NA	17	3.5	3.9	1114	37.28	3.2	3.2	1	35207	3.5	3.9	1114	37.28	3.2	3.5	1094	35719	3.35	3625	1081	36371	472698	411581	906918	46911	65299	204142	220081	1803066	7778027	15654	11871	2055008	10362671	203512	0	160454	722653	22557	475254	165915	495153
F026_C	Salerno	2011	F026	5S	NA	140	NA	10	3.3	3.5	1061	35988	3.3	3.5	1061	35988	3.3	3.1	0.939	35278	3.9	3.9	1	38491	3.45	3.5	1015	36436	942908	473494	1299093	176145	246526	35589	106541	3016864	11258461	79798	336398	868322	947055	479034	0.263	333656	233639	0	386043	46129	113553
F026_D	Salerno	2011	F026	2S	NA	115	NA	13	3.5	4.8	1371	38919	4.5	6.5	1444	46588	4.5	5.4	1.2	44015	5.4	6.9	1278	52158	4475	5.9	1323	45.42	2405992	480986	2909191	108406	607931	307327	1421926	2213318	9280714	284595	151949	1385797	9268393	224869	0.0186	1030397	1352655	15528	962702	171829	764344
F026_E	Salerno	2011	F026	3S	NA	90	NA	10	2.2	3.2	1455	32803	2.5	3.1	1.24	33376	2.8	3.2	1143	34223	2.7	3.8	1407	34.81	2.55	3325	1311	33803	754982	44218	207845	72442	490458	93354	133092	4873313	11660152	116087	111309	2924735	10787003	250989	11572	275626	372183	31655	37197	90719	360017
F026_F	Salerno	2011	F026	9S	NA	120	NA	14	2.5	3.8	1.52	34259	3.1	4.3	1387	36732	2.9	4.7	1621	36.68	2.6	3.3	1269	33875	2775	4025	1449	35387	1997128	630414	1268399	61976	183491	151295	166367	206186	9767351	330467	214233	1720479	10695064	615937	0.0536	1257915	987882	0	558762	50333	0
F026_G	Salerno	2011	F026	4S	NA	180	NA	12	3.3	4.9	1485	38378	2.9	3.5	1207	34921	3.5	4.4	1257	38197	2.8	3.4	1214	34514	3125	4.05	1291	36503	1776218	419916	1116284	74604	174045	195935	368965	3005841	841.96	221939	299876	994919	7842001	302708	0.0128	905575	1579591	52077	1569673	215854	20837
F026_H	Salerno	2011	F026	7S	NA	107	NA	11	2.7	3.9	1444	34946	2.8	3.5	1.25	34659	2.5	3.3	1.32	33631	2.3	3.1	1348	32919	2575	3.45	1341	34039	1798296	576888	1700945	98944	457521	400993	677723	3314423	11235732	28638	568096	736784	8869881	885541	0	1385213	189258	0	38213	1689	34594
F026_I	Salerno	2011	F026	3S	NA	122	NA	10	2.9	4.4	1517	36248	2.1	3.7	1762	33084	3.2	4.1	1281	36721	3.1	5.1	1645	37974	3.45	3.45	1551	36007	485205	49862	3151004	22514	1228448	484601	324821	1911891	12409574	199562	42884	692042	10454546	957145	0.0133	787578	5166	0	0.3935	0.0608	15804
F030_01	Fribourg	2011	F030	1	108	155	6	11	3.7	4.4	1189	38863	2.9	3.9	1345	35517	3	3.2	1067	34711	3.1	4.2	1355	36575	3175	3925	1239	36417	2892508	721978	1862802	93072	287982	116224	768771	142739	7859903	204564	91964	970377	9901383	217076	0	1351005	0.352	348008	2142142	0	21511
F030_02	Fribourg	2011	F030	2	130	213	11	15	4	4.3	1075	39662	4.5	4.1	0.911	40855	4.1	4.7	1146	40873	4	4.9	1225	40933	4.15	4.5	1089	40581	2665681	938832	1563609	15454	233294	91349	251868	144145	10675044	116497	134979	1175082	12041364	424584	0.0166	726252	0.5451	232211	2212712	0	83911
F030_03	Fribourg	2011	F030	3	90	82	6	10	2.9	3.9	1345	35517	2.8	3.3	1179	34369	2.7	3.2	1185	33981	3.3	4.1	1242	37029	2925	3625	1238	35224	1549851	553576	1533636	72628	30429	24544	1354999	2865066	9666696	142363	15.93	1256138	9886403	333283	0.0099	68.27	111095	161141	653222	98342	43889
F030_04	Fribourg	2011	F030	4	118	208	8	12	4.1	4.5	1098	40436	4	5	1.25	41142	3.4	4.6	1353	38217	4.2	5	1.19	41903	3925	4775	1223	40425	2476323	260278	2031297	17.05	305554	77513	467827	3161306	7103212	133399	11204	2787544	10358231	323414	0.0391	826192	0	461051	2340742	0.1123	83603
F030_05	Fribourg	2011	F030	5	105	218	8	15	2.8	4.8	1714	36482	3.2	5.1	1594	38.34	4.1	5.4	1317	42377	3.5	4.8	1371	38919	3.4	5025	1499	39.03	513708	69602	2104054	23582	922063	555505	1179897	212.07	8483137	64794	824338	479221	8501306	1729846	0.0111	55665	779074	33735	467298	6039	0
F030_06	Fribourg	2011	F030	6	119	203	8	12	4.5	5.4	1.2	44015	3.5	5.1	1457	39453	3.1	4.2	1355	36575	3.47	4.8	1383	38812	36425	4875	1349	39714	1813153	1093214	1912121	78247	373767	104601	247555	1920441	7867452	82244	101827	1226401	9175375	180466	0	128781	0.3153	312106	2481177	0	222933
F030_07	Fribourg	2011	F030	7	82	157	5	9	3.5	4.4	1257	38197	3.5	3.5	1	36532	2.8	3.6	1286	34803	3.5	3.8	1086	37094	3325	3825	1157	36656	182348	581296	2388034	128809	604444	227405	327493	2357077	9700152	237236	166114	1142872	10246219	377147	0	726545	10964	115411	238396	0	70238
F030_A	Salerno	2011	F030	6S	NA	130	NA	13	2.9	3.5	1207	34921	3.5	3.9	1114	37.28	3.1	3.5	1129	35451	3.6	3.5	0.972	36806	3275	3.6	1106	36114	1345997	246952	2062809	64214	46.84	282789	648937	2642458	7792653	110974	153916	1298719	8475782	312515	0.093	1430015	1372714	121918	48579	68065	705477
F030_B	Salerno	2011	F030	4S	NA	90	NA	9	3.9	5.5	1.41	41.77	4.3	5.5	1279	43417	4.1	5.2	1268	41951	3.5	5.5	1571	40157	3.95	5425	1382	41824	2454091	801795	2229082	99698	475467	127155	31013	197802	9908456	323399	42549	1795673	11377333	146269	0.0318	539832	0.2746	416066	1773342	0.2609	0.6269
F030_C	Salerno	2011	F030	3S	NA	60	NA	11	3.7	4.7	1.27	39443	3.4	4.1	1206	37338	4.9	5.5	1122	45946	4.9	4.9	1	44355	3.45	3.45	1.15	41771	1652069	43542	2163461	121657	515045	235346	431875	2054729	10812325	498343	44896	1772319	11934235	127584	50646	917341	1992	360791	1610765	0.769	0
F030_D	Salerno	2011	F030	5S	NA	114	NA	10	4.3	3.9	0.907	39728	4.7	3.4	0.723	39651	4.3	4.3	1	40671	4.1	4.5	1098	40436	4.35	4025	0.932	40121	1165861	201739	1809581	56497	400851	110294	822349	2245119	9913893	363181	19315	2070845	11926718	88594	0.0161	1297237	11231	183524	1610214	0	0
F030_E	Salerno	2011	F030	8S	NA	116	NA	10	2.7	2.5	0.926	32981	2.7	3.6	1333	34536	2.9	3.9	1345	35517	3.1	3.6	1161	35614	2.85	3.4	1191	34662	1430952	403515	2491393	82526	46684	127865	949581	1906082	8779778	23245	40675	1939545	10644584	175678	0	510343	0.6354	216883	1819251	0.0514	0
F030_F	Salerno	2011	F030	2S	NA	70	NA	9	3.2	3.2	1	35207	3.1	2.9	0.935	34458	3.4	3.9	1147	36981	3.9	4.6	1179	39949	3.4	3.7	1066	36649	1062136	369277	2381413	57697	582765	218156	43758	2028039	10049913	297823	56084	2030126	11654034	200111	0.0258	1048975	0.1687	17658	1339687	0	0
F030_G	Salerno	2011	F030	7S	NA	173	NA	15	2.8	3.6	1286	34803	2.1	2.9	1381	32.26	2.8	3.1	1107	34076	3.8	3.7	0.974	37774	2875	3325	1187	34728	738358	169987	1929422	62717	451809	263615	683618	1993985	10269199	199119	402347	1098575	9668449	778563	0	57258	1222441	25503	670426	78837	759423
F030_H	Salerno	2011	F030	4S	NA	74	NA	6	2.5	3.2	1.28	33504	3.3	3.4	1.03	35812	3.4	3.6	1059	36441	2.9	3.7	1276	35.22	3025	3475	1161	35244	2036264	419414	2212172	133997	418542	11612	53425	1812062	10139906	490462	70302	1422001	11315102	181883	0	890077	0	226721	1940242	0	0
F030_I	Salerno	2011	F030	1S	NA	110	NA	11	3.2	3.9	1219	36.39	3.2	4.5	1406	37376	3.4	4.5	1324	38042	3.7	4.9	1324	39825	3375	4.5	1318	37909	2604917	440874	3403512	122826	798747	213426	681326	1313802	8364369	233627	29915	102603	9066425	88519	0	1340298	0.1421	329646	2277838	0	0
F030_L	Salerno	2011	F030	9S	NA	127	NA	8	3.5	3.9	1114	37.28	2.9	3.5	1207	34921	2.8	2.9	1036	33.78	2.9	3.1	1069	34313	3025	3.35	1106	35074	1557218	345888	146.44	80952	210706	108834	361557	3219301	814233	301595	39035	2042323	10694869	12887	0	1365014	0.9242	200534	1791696	0.1393	0
F031_01	Fribourg	2011	F031	1	71	67	7	6	3	3.5	1167	35185	3.2	4.4	1375	37213	2.8	3.6	1286	34803	3	3.2	1067	34711	3	3675	1224	35478	421405	42879	2440204	16649	686279	141936	197048	1252847	8262857	38487	73693	939609	9469083	117068	0.0514	185186	0.762	254719	1527581	0	0
F031_02	Fribourg	2011	F031	2	93	107	6	8	3.9	5.1	1308	40967	3.6	4.3	1194	38341	4	5.3	1325	41766	4.8	5.5	1146	45.52	4075	5.05	1243	41648	2459841	1041766	787178	133406	151438	74508	158102	1765558	9536522	571145	203511	96009	9621909	50763	0.0374	640656	0.9276	153536	1463387	0.1043	10427
F031_03	Fribourg	2011	F031	3	79	NA	7	NA	3.7	4.6	1243	39.25	3.8	4.4	1158	39199	3.8	4.9	1289	40193	3.9	4.5	1154	39743	3.8	4.6	1211	39596	2085231	821561	1342504	172238	214302	111736	608533	2175684	9426148	328146	73969	1715242	11396066	201654	22067	520076	11176	113821	1802574	0.2297	109246
F031_04	Fribourg	2011	F031	4	78	96	6	9	3.5	5	1429	39275	3.3	5.1	1545	38709	3.1	4.9	1581	37667	3.4	4.9	1441	38736	3325	4975	1499	38597	204121	1214906	1208155	114772	145691	68567	217486	3120738	8075694	164463	117005	2189437	10686736	331234	0	875627	0.6319	337564	2093535	0.2201	117881
F031_05	Fribourg	2011	F031	5	79	116	6	9	3.5	4	1143	37465	3.3	4.2	1273	37.2	3.1	4.3	1387	36732	3.2	4	1.25	36556	3275	4125	1263	36988	137306	336139	1259517	56837	210954	77148	219458	2110394	9455141	245163	127426	1154811	9887771	238686	0.0223	458835	0.6663	339723	1659663	0.0513	84447
F031_06	Fribourg	2011	F031	6	78	88	6	8	3.5	4.8	1371	38919	4.5	4.6	1022	42088	3.6	4	1111	37771	3.9	5.2	1333	41169	3875	4.65	1.21	39987	1817901	1134165	652374	10132	76896	58347	164886	4129272	8480196	310308	52099	2607692	11014664	15.99	0	267131	0	50138	1714579	0.0723	0
F031_07	Fribourg	2011	F031	7	90	164	5.5	10	4.4	5.1	1159	42905	3.9	4.8	1231	40358	3.2	4	1.25	36556	4	5.2	1.3	41559	3875	4775	1235	40344	1520213	433703	831348	97516	136333	47464	84486	2723616	8387774	44986	114063	1884435	12128834	493584	0.0889	1400913	0.4939	417947	1919357	0	126115
F031_A	Salerno	2011	F031	1S	NA	112	NA	9	4.8	4.9	1021	43968	3.2	3.4	1063	35549	3.2	3.4	1063	35549	3.5	3.9	1114	37.28	3675	3.9	1065	38086	1611282	373073	1931391	87667	766366	304034	227557	1893726	11291218	556971	534381	593533	9588181	1083873	0.0235	1418965	1193588	86379	414636	9009	511647
F031_B	Salerno	2011	F031	3S	NA	84	NA	11	3.3	3.9	1182	36685	2.8	4.3	1536	35792	3.4	4.1	1206	37338	3.5	5.1	1457	39453	3.45	3.45	1345	37317	138955	143847	1729531	118804	309066	106344	64846	2886342	11015611	42515	126013	2255862	11776114	28957	0.0259	434095	1184	87803	1506072	0	0
F031_D	Salerno	2011	F031	8S	NA	90	NA	13	NA	NA	NA	NA	NA	NA	NA	NA	NA	NA	NA	NA	NA	NA	NA	NA	NA	NA	NA	NA	2506436	601861	1653966	161298	186578	40292	33336	2070842	9345577	373672	64078	1842603	11207793	210372	0	923572	12668	656929	2193692	0	0
F031_E	Salerno	2011	F031	5S	NA	77	NA	12	2.8	3.1	1107	34076	2.9	3.4	1172	34.77	2.5	2.5	1	32592	2.8	3.1	1107	34076	2.75	3025	1097	33879	2775643	1079661	1927096	23441	202038	93892	625953	2385324	7776925	335282	26646	2452638	11025146	94101	0.0305	793105	0.6353	304555	2256049	0.0553	0
F031_F	Salerno	2011	F031	2S	NA	70	NA	8	3.5	4.3	1229	38015	3	5.5	1833	38195	4.5	4.8	1067	42575	3.1	5.1	1645	37974	3525	4925	1443	39.19	1466882	326115	1540883	107059	191389	88698	587058	2282698	10133276	316888	46619	2133025	11764727	100625	0	446114	0.6295	436684	1502802	0.105	0
F031_G	Salerno	2011	F031	4S	NA	115	NA	11	NA	NA	NA	NA	NA	NA	NA	NA	NA	NA	NA	NA	NA	NA	NA	NA	NA	NA	NA	NA	1597046	521405	1855828	187327	46479	132243	462332	2447829	11274477	459457	115516	1662716	1156969	315602	0.0643	395332	58938	488439	250032	0.8562	0
F031_H	Salerno	2011	F031	6S	NA	87	NA	6	NA	NA	NA	NA	NA	NA	NA	NA	NA	NA	NA	NA	NA	NA	NA	NA	NA	NA	NA	NA	1813193	845662	919584	93544	143792	63362	80339	2802961	10544815	612805	98825	1921825	11970089	30.06	0.0552	780457	0.867	29.1	140617	0	0
F031_I	Salerno	2011	F031	7S	NA	106	NA	10	3.1	3.4	1097	35287	3.4	3.8	1118	36802	3.2	3.8	1188	36223	3.8	3.6	0.947	37567	3375	3.65	1087	36.47	1392486	355387	1526966	134626	479819	295992	222847	2780919	11614158	408369	657752	600813	9991785	1195231	0.0207	37141	1110185	100871	60711	80425	450938
F031_L	Salerno	2011	F031	9S	NA	116	NA	8	3.1	4.5	1452	37046	3.2	4.1	1281	36721	3.3	3.6	1091	36163	3.3	4.5	1364	37708	3225	4175	1297	36.91	977017	237659	2179821	51988	389579	137976	616403	2207865	8062067	261992	50186	2138008	10577423	137161	0.0571	159504	0.5975	283162	1871258	0	0
F032_01	Fribourg	2011	F032	1	32	NA	5	NA	3.1	3.2	1032	34958	3.1	3.6	1161	35614	3.1	4	1.29	36257	3	3.7	1233	35497	3075	3625	1179	35581	66738	13906	1373535	0.1136	483217	257546	76261	1934648	9536106	0	47936	193887	6067933	368335	0	668486	25594	0.1245	10493	0	0
F032_02	Fribourg	2011	F032	2	138	135	11	14	3.2	4.2	1313	36886	3.8	4.9	1289	40193	4	5.2	1.3	41559	3.8	5.5	1447	41363	3.7	4.95	1337	40	1588457	183269	183748	46567	468688	224949	1123036	182451	7415263	287131	59873	40944	8029155	1636602	40866	1675103	1003626	0	325727	89745	0.5725
F032_03	Fribourg	2011	F032	3	105	171	8	15	4.2	4.1	0.976	39876	4.1	4.7	1146	40873	5.4	5.4	1	47808	4.6	5	1087	43447	4575	4.8	1052	43001	192474	327074	187216	82257	59761	314168	833688	696507	7753593	55986	702078	336746	8608542	1916079	274066	1462468	766981	28803	182392	96716	303845
F032_04	Fribourg	2011	F032	4	90	127	7	10	2.9	4.1	1414	35812	3.3	4.2	1273	37.2	3.3	3.7	1121	36338	3.7	4.1	1108	38277	3.3	4025	1229	36906	548302	92343	1490335	24884	528821	411206	1096662	266.69	8686411	884953	343506	2281215	7212227	1206521	182454	1190441	266564	0	12294	21577	0
F032_05	Fribourg	2011	F032	5	121	203	10	16	3.2	4.3	1344	37.05	3.8	5.1	1342	40585	3.8	4.7	1237	39797	4	5.1	1275	41351	3.7	4.8	1299	39696	1124121	132799	1617834	48562	471139	273532	1517413	2809805	8635856	1188414	312561	971553	8834592	912205	124227	1022609	18389	0	116199	3.56	0
F032_06	Fribourg	2011	F032	6	118	141	7	9	4	6.6	1.65	44405	4	6	1.5	43199	3.3	5.6	1697	39528	3.9	5.3	1359	41.37	3.8	5875	1551	42125	245763	21254	2523859	0.5916	953475	428334	385718	2290887	5085343	502088	293031	1110642	9647626	1211604	36559	1128457	53208	0	45179	0.4756	0
F032_08	Fribourg	2011	F032	8	140	220	12	23	3.7	4.2	1135	38473	3.3	5.1	1545	38709	4.1	4.6	1122	40655	4.5	4.6	1022	42088	3.9	4625	1206	39981	604152	144348	1551256	14883	397043	334274	327213	1649696	8026445	287195	773969	724604	929125	1966897	0.2164	649567	1515776	0	500479	48172	0
F032_09	Fribourg	2011	F032	8	132	202	9	13	3.2	4.5	1406	37376	3.5	4.9	1.4	39097	3.8	4.9	1289	40193	4	4.5	1125	40089	3625	4.7	1305	39189	434919	51517	2054358	16638	1001077	448538	729869	1603671	8923644	305779	313055	95875	8772271	811901	256056	1630593	60337	0	18615	0.5192	0
F032_10	Fribourg	2011	F032	8	60	85	5	9	4.5	4.2	0.933	41104	3	4	1333	35.96	4	3.3	0.825	37473	2.9	4.1	1414	35812	3.6	3.9	1126	37587	890978	185591	1774793	30699	578721	408761	681221	2745519	8815513	138401	452384	784607	8498925	855909	13568	841247	86697	81504	266123	6054	0
F032_11	Fribourg	2011	F032	9	110	193	8	13	3.8	4.7	1237	39797	3	4.1	1367	36113	3.1	3.1	1	34792	3.2	4.3	1344	37.05	3275	4.05	1237	36938	344703	37615	1955446	16257	78854	637595	846415	1802513	8356586	69365	386061	1028494	8878397	1010176	2025	618421	609532	0	1020567	54259	0
F032_12	Fribourg	2011	F032	9	106	177	8	12	3.3	4.8	1455	38211	3.7	4.8	1297	39634	4.1	4.1	1	39553	3.4	4.2	1235	37515	3625	4475	1247	38728	228038	40586	2221276	0.4869	1061402	501329	307691	1767801	10176217	207264	301932	1162049	9990594	76.21	10643	84683	1934538	0	722752	85833	26322
F032_13	Fribourg	2011	F032	9	117	214	10	15	4.7	4.4	0.936	42298	4.9	4.5	0.918	43277	4.7	4.7	1	43072	3.9	4	1026	38702	4.55	4.4	0.97	41837	1042335	227827	1531575	60562	530963	451468	1286349	1905242	9056937	1031855	545636	950631	766885	1603701	380131	547869	150875	0	23585	2911	0
F032_14	Fribourg	2011	F032	7	70	126	7	11	4	4.8	1.2	40723	4	4.5	1125	40089	3.8	4.8	1263	39995	3.7	5.7	1541	41332	3875	4.95	1282	40535	694188	178551	1887688	15399	601126	394249	243227	2651404	9869623	249435	660298	781923	8985534	1329518	0.016	80159	1452798	0	1354692	123187	19737
F032_A	Salerno	2011	F032	8S	NA	168	NA	11	2.6	3.1	1192	33608	2.3	2.4	1043	32089	2.8	3.1	1107	34076	2.3	2.6	1.13	32.33	2.5	2.8	1118	33026	467069	101247	1664547	35393	429095	281162	414675	2460679	9293558	277384	353525	1326659	9273623	619392	0.4478	924743	398108	39285	1449373	19931	148602
F032_B	Salerno	2011	F032	2S	NA	147	NA	12	4.4	4.1	0.932	40528	4.2	4.4	1048	40559	5.5	6.1	1109	50337	4.9	5.8	1184	46731	4.75	5.1	1068	44539	25679	43341	1451255	20707	424678	35814	183961	4399617	11290953	186724	715227	530338	9774451	1617674	74163	569455	602444	0	174268	15387	486787
F032_C	Salerno	2011	F032	7S	NA	150	NA	10	4.2	5.1	1214	42124	3.2	4.4	1375	37213	3.2	5.4	1688	38815	3.1	4.6	1484	37202	3425	4875	1.44	38839	508547	8653	1406235	2342	238285	229885	351743	2161461	9839218	203232	285988	1384389	10300331	939318	0.0158	952255	1543091	0	1146727	98355	716442
F032_D	Salerno	2011	F032	9S	NA	110	NA	12	2.5	3.3	1.32	33631	2.3	3.2	1391	33034	2.4	3.1	1292	33146	2.9	3.4	1172	34.77	2525	3.25	1294	33646	703926	171666	95035	19845	22467	178252	141332	3170833	12405144	369266	726173	1127217	10906306	1310209	0	386478	425141	75283	129631	19164	401108
F032_E	Salerno	2011	F032	5S	NA	240	NA	15	5.3	5.2	0.981	46799	4.6	6.4	1391	46835	3.9	5.6	1436	41969	4.2	4.9	1167	41681	4.5	5525	1244	44321	986047	182964	1801764	34298	678625	480169	766547	2183104	10371908	204346	790302	662748	10124842	2363375	272179	1329073	962385	0.0505	20.31	47323	32682
F032_F	Salerno	2011	F032	1S	NA	134	NA	12	2.3	3.8	1652	33717	2.9	3.1	1069	34313	2.5	3.4	1.36	33758	1.8	2.8	1556	31551	2375	3.3	1409	33335	14769	22285	1992225	0.7643	61693	228532	21456	2114555	9653499	1195277	15878	1761155	10079717	365762	0	862735	771884	90929	410104	4645	275536
F033_01	Fribourg	2011	F033	1	94	140	6	12	3.2	5.2	1625	38499	3.2	3.7	1156	36056	4.3	5.2	1209	42.74	3.5	3.6	1029	36.72	3.55	4425	1255	38504	731828	157805	2061096	33822	748761	485241	33198	1219205	6898949	329605	344476	833828	5673227	1066071	34122	850567	202955	0	675583	18848	0
F033_02	Fribourg	2011	F033	2	103	181	8	14	3.1	4.3	1387	36732	2.9	4.5	1552	36393	2.7	5	1852	36405	2.7	4.2	1556	35.35	2.85	4.5	1587	36.22	185271	38057	2030716	0.7953	701417	464922	413745	148939	6637867	775668	477722	100.13	8446124	1612324	18244	956105	774513	20765	71005	46496	0
F033_03	Fribourg	2011	F033	3	85	161	8	12	3.7	4.1	1108	38277	3.3	3.9	1182	36685	3.4	4.2	1235	37515	3.8	5	1316	40389	3.55	4.3	1.21	38217	694145	126658	212349	13987	904264	718887	42736	1459843	7821967	171974	513101	753702	8786282	1531502	162805	1065832	4274	0	0.807	0.6414	0.6395
F033_04	Fribourg	2011	F033	4	141	230	9	12	3.4	4.2	1235	37515	3.3	4.6	1394	37877	3.7	3.5	0.946	37082	3.1	4.3	1387	36732	3375	4.15	1241	37301	472451	86571	1520201	0.814	341499	506895	409939	192521	6183665	372228	400317	1442645	9102968	137036	0.5919	883856	10697	0.0948	0.7886	0	0
F033_05	Fribourg	2011	F033	5	95	172	6	13	4.3	7	1628	46712	3.4	7.2	2118	42566	3.8	6.2	1632	42702	4.2	5.8	1381	43653	3925	6.55	1.69	43909	1150723	253975	1639173	49889	462307	280899	1060473	2923911	8377312	238742	496892	115984	8925414	1090979	0.0293	1677362	0.8267	0	0.5975	0	0
F033_06	Fribourg	2011	F033	6	87	142	8	10	3.4	5.2	1529	39251	4.5	6.6	1467	46819	4	5.7	1425	42588	4.3	6.4	1488	45.41	4.05	5975	1477	43517	1092505	246795	1128796	77792	221141	329756	669211	266279	8028841	47241	44481	1224896	9295253	1074945	0.2588	444761	0	0.0075	0	0	0
F033_07	Fribourg	2011	F033	7	102	156	8	11	3.8	5.2	1368	40781	4.1	4.4	1073	40217	3.8	5.5	1447	41363	4	5.7	1425	42588	3925	5.2	1328	41237	3005781	513477	2186046	87475	23.11	81467	557045	1466792	6909481	83328	320957	703929	8067797	74759	0.2918	125818	2047433	195808	1432676	179757	0
F033_A	Salerno	2011	F033	9S	NA	184	NA	16	2.2	2.6	1182	32135	2.9	3.4	1172	34.77	3.5	4.1	1171	37649	2.4	3.1	1292	33146	2.75	3.3	1204	34425	766173	296804	1918736	42283	385327	612939	132804	3379538	997.64	142672	393177	1691002	9260586	730119	0.0308	514679	11745	0.0325	0.22	0.1129	0.6261
F033_B	Salerno	2011	F033	1S	NA	148	NA	13	4.5	5.2	1156	43538	4.1	4.8	1171	41.09	4.8	5.9	1229	46539	3.7	4.4	1189	38863	4275	5.1	1186	42507	946611	203391	2144279	32265	669906	47868	131567	2283723	947339	210087	309525	1884473	11766099	1098718	0.1704	381204	885033	0	164037	36782	431776
F033_C	Salerno	2011	F033	6S	NA	130	NA	10	2.8	3.9	1393	35.23	2.8	3.9	1393	35.23	2.8	3.3	1179	34369	2.5	2.5	1	32592	2725	3.4	1241	34355	1111947	376396	2031369	37704	556888	500367	570502	2889131	11270422	67978	391048	1552603	11498554	853456	209853	33538	691165	24379	213054	128043	489656
F033_D	Salerno	2011	F033	3S	NA	165	NA	16	3.2	3.4	1063	35549	3.9	4.2	1077	39121	1.7	3.1	1824	31598	2.9	3.8	1.31	35369	2925	3625	1318	35409	831704	170561	1337537	26447	22368	160874	687261	2090235	9438631	1539735	160605	2171563	11586678	462738	0.0146	856828	1395907	0	492078	110373	64971
F033_E	Salerno	2011	F033	8S	NA	143	NA	13	4.2	4.1	0.976	39876	3.1	3.6	1161	35614	3.6	4.5	1.25	38717	3.6	3.6	1	37001	3625	3.95	1097	37802	1524528	471299	1608673	43016	259793	491746	922868	910602	830674	662797	210406	1690958	10992464	59057	28044	574335	62176	0.0531	20077	0.6849	43525
F033_F	Salerno	2011	F033	5S	NA	135	NA	12	3.7	4.5	1216	39057	3.8	4.5	1184	39399	4.1	5.3	1293	42164	3.8	4.5	1184	39399	3.85	4.7	1219	40005	94569	254941	1874219	45748	73537	520996	357624	2884725	943539	369423	522319	1231003	11505863	1275284	428049	969921	439606	24066	80192	19537	428941
F033_G	Salerno	2011	F033	6S	NA	68	NA	14	2.8	3.4	1214	34514	3.5	3.5	1	36532	2.7	3.6	1333	34536	3.2	3.5	1094	35719	3.05	3.5	1.16	35325	73302	60341	2431764	25256	107728	313019	917727	2179526	10606101	879256	708532	769416	9758679	1671245	14815	1270835	855978	0	52031	56965	359101
F033_H	Salerno	2011	F033	6S	NA	163	NA	14	3.3	3.9	1182	36685	3.5	3.6	1029	36.72	3.4	4.4	1294	37867	3.8	4.2	1105	38796	3.5	4025	1152	37517	348112	66759	1859204	1475	446949	282212	267347	2829423	9243376	1312093	293674	1961476	9313701	68092	0.0511	1071914	21893	0	0.3524	0	15049
F033_I	Salerno	2011	F033	7S	NA	116	NA	12	2.8	3.3	1179	34369	2.8	2.9	1036	33.78	2.9	3.7	1276	35.22	2.5	3.2	1.28	33504	2.75	3275	1193	34218	1086063	261856	1802203	55778	671289	379407	842725	2744799	10912552	142958	717429	886312	939493	1304388	136313	540669	174037	0	1624	0.9222	16062
F033_L	Salerno	2011	F033	2S	NA	166	NA	16	4.2	5.1	1214	42124	4.3	5.4	1256	43192	4.3	5.5	1279	43417	3.4	4.1	1206	37338	4.05	5025	1239	41518	235385	21648	1734674	0.839	570903	264516	40921	2285684	9919727	359773	445515	1466333	9870224	996651	0.244	326196	0.1072	0	0	0.0581	0
F036_01	Fribourg	2011	F036	1	NA	NA	NA	NA	NA	NA	NA	NA	NA	NA	NA	NA	NA	NA	NA	NA	NA	NA	NA	NA	NA	NA	NA	NA	NA	NA	NA	NA	NA	NA	NA	NA	NA	NA	NA	NA	NA	NA	NA	NA	NA	NA	NA	NA	NA
F036_02	Fribourg	2011	F036	2	123	219	8	15	3.4	4.6	1353	38217	3	4.3	1433	36417	2.9	4.3	1483	36103	3.1	4.5	1452	37046	3.1	4425	1.43	36946	1465954	449346	1875129	70876	443602	509987	939453	1286541	9983995	1877616	88129	841544	8534843	140918	0	1065606	820515	6.14	433697	28909	629275
F036_03	Fribourg	2011	F036	3	22	NA	3	NA	2.3	3.8	1652	33717	2.1	4.4	2095	33.78	1.8	4	2222	32572	1.9	4.2	2211	33016	2025	4.1	2045	33271	911462	183493	117.88	108223	432842	16403	56171	1334403	11413808	62351	265498	101099	5065065	128009	0	64967	0.873	0.0103	0.3945	0.015	0
F036_04	Fribourg	2011	F036	4	102	175	8	13	2.8	5	1786	36755	4	3.8	0.95	38.58	3.4	4.2	1235	37515	3.5	4.9	1.4	39097	3425	4475	1343	37987	1723112	499941	2231898	68635	624796	524299	598538	1882146	8791897	188647	702794	483081	777152	1298706	15686	1063284	649624	71054	97409	164354	0.5921
F036_05	Fribourg	2011	F036	5	102	180	7	12	3.5	4.2	1.2	37833	3.6	4.1	1139	37962	3.5	3.8	1086	37094	2.9	3.4	1172	34.77	3375	3875	1149	36915	556114	86078	2154422	23907	686094	230194	697875	1866714	6021769	362054	641167	569832	7015506	1749906	0.238	1964506	960725	0.0922	204808	78687	0
F036_06	Fribourg	2011	F036	6	NA	NA	NA	NA	NA	NA	NA	NA	NA	NA	NA	NA	NA	NA	NA	NA	NA	NA	NA	NA	NA	NA	NA	NA	NA	NA	NA	NA	NA	NA	NA	NA	NA	NA	NA	NA	NA	NA	NA	NA	NA	NA	NA	NA	NA
F036_07	Fribourg	2011	F036	7	50	NA	4	NA	2.5	5	2	35712	2	4	2	33111	2.3	4.5	1957	34491	2.8	3.9	1393	35.23	2.4	4.35	1837	34636	190141	34342	161413	0.9169	534597	246885	2.43	2855176	9881654	155333	343667	597337	7396789	458128	0.0247	29835	125721	212864	622445	157884	0
F036_A	Salerno	2011	F036	2S	NA	80	NA	10	2.9	3.4	1172	34.77	2.9	3.4	1172	34.77	2.3	2.9	1261	32685	2.4	3.1	1292	33146	2625	3.2	1224	33843	1154559	309024	269915	23032	669678	422637	369065	239496	10979833	179036	539949	79296	8811346	930968	0	1630087	1452406	0.0736	162343	49868	352073
F036_B	Salerno	2011	F036	8S	NA	117	NA	8	2.9	3.9	1345	35517	3.1	3.5	1129	35451	3.1	3.5	1129	35451	2.4	3.7	1542	33868	2875	3.65	1286	35072	521569	290767	1265566	40454	317909	243718	71445	3838189	10881238	222501	56327	1248615	7725431	32299	0.0654	609233	124505	9021	258005	91758	447738
F036_C	Salerno	2011	F036	4S	NA	80	NA	10	4.5	5.2	1156	43538	3.9	4.3	1103	39329	4.7	5.7	1213	45594	4.2	4.5	1071	40785	4325	4925	1136	42311	113.8	153684	2340006	46852	809194	242837	636272	3373955	9507649	413322	40842	2275634	8913734	118742	0.0421	693804	577056	69495	598805	1875	250507
F036_D	Salerno	2011	F036	7S	NA	150	NA	13	3.5	4.4	1257	38197	3.6	4.5	1.25	38717	2.8	4.1	1464	35512	4.3	4.9	1.14	42058	3.55	4475	1278	38621	519944	115602	1093566	54055	222757	209238	547159	272274	11020087	210867	327749	1504562	9541942	541886	0	229842	1218277	0	852078	6429	482066
F036_E	Salerno	2011	F036	3S	NA	130	NA	11	1.8	2.6	1444	31374	1.5	2.8	1867	30967	1.5	2.7	1.8	30897	1.7	3.1	1824	31598	3.45	3.45	1734	31209	1213443	171468	2432758	50408	575154	19666	714356	3020136	11210585	152965	256974	1152002	9460157	469861	0	1407345	441035	0	393975	29909	33107
F036_F	Salerno	2011	F036	1S	NA	107	NA	11	3.4	4.3	1265	37692	2.6	3.1	1192	33608	3.2	4.1	1281	36721	2.9	4.1	1414	35812	3025	3.9	1288	35958	1980056	258182	3128143	93839	821202	227169	654573	1690188	9276873	496092	379417	1191343	10085207	1001194	0.0577	1238543	50188	0	574889	54041	176908
F036_G	Salerno	2011	F036	9S	NA	102	NA	9	3.4	3.1	0.912	35523	2.9	3.3	1138	34619	2.8	3.6	1286	34803	3.3	5.1	1545	38709	3.1	3775	1.22	35913	1803447	461072	1863667	77708	418651	339307	946501	2653036	8778818	109375	166241	1562377	9754612	764856	0.0478	778148	17551	0	156925	27027	56941
F036_H	Salerno	2011	F036	9S	NA	150	NA	11	2.1	2.4	1143	31726	2.9	3.1	1069	34313	2.1	2.5	1.19	31834	2.3	2.3	1	31967	2.35	2575	1101	32.46	2210332	947014	2630838	62119	403232	30411	484905	262703	8471686	109034	96811	1007874	7912187	135075	0.0488	698068	1787638	136849	1626688	96617	481936
F036_I	Salerno	2011	F036	4S	NA	120	NA	13	3.5	4.1	1171	37649	3.8	3.9	1026	38186	3.4	4.4	1294	37867	3.5	4.5	1286	38379	3.55	4225	1194	38.02	788987	187285	2081492	11742	587246	397411	580812	3004321	10738261	336238	287767	1233484	9379194	681331	0	484099	1430359	0	580459	83118	365939
F036_LF	Salerno	2011	F036	5S	NA	210	NA	19	2.9	3.9	1345	35517	3.5	4.5	1286	38379	3.8	4.6	1211	39598	3.4	4.3	1265	37692	3.4	4325	1276	37796	1474202	376284	1915371	21521	364625	345149	656805	2047786	10041383	811019	298123	98243	9596428	617514	0	796807	474219	0	259557	102016	109526
F039_01	Fribourg	2011	F039	1	98	195	8	15	4.1	3.8	0.927	38881	3.5	3.7	1057	36907	3.4	4.3	1265	37692	4.2	3.9	0.929	39416	3.8	3925	1044	38224	1012401	15112	2533919	24533	984963	712633	680213	1537319	8996784	196268	747973	14345	6197457	896352	0	1145163	147608	0	68566	0	0
F039_02	Fribourg	2011	F039	2	155	247	11	21	3	5.3	1767	37904	3.6	5.5	1528	40557	3.6	5.2	1444	40011	4	3.2	0.8	37249	3.55	4.8	1385	38.93	789184	83147	2373352	20696	873083	604468	1548134	1312837	8164981	279747	702047	261965	6899032	1319576	0	1645741	161803	0	60194	16073	0
F039_03	Fribourg	2011	F039	3	85	164	8	12	3.5	5.1	1457	39453	3.3	5.2	1576	38874	4	6	1.5	43199	3.7	5.3	1432	40584	3625	5.4	1491	40527	914089	183204	1871375	28933	507935	488381	511207	1580621	9210332	141785	608688	209564	599206	811244	0.0405	1261785	106054	0	16553	13978	0
F039_04	Fribourg	2011	F039	4	108	246	9	18	4.2	5	1.19	41903	5	6.2	1.24	48239	4.4	5.9	1341	44751	5	6.2	1.24	48239	4.65	5825	1253	45783	137905	209306	2301147	51148	609699	431516	865787	2451271	1085968	97187	920152	258014	5957798	1232018	0	919628	484078	0	100085	44194	0
F039_05	Fribourg	2011	F039	5	96	163	9	16	3.7	3.6	0.973	37283	4.3	4.9	1.14	42058	4.6	5.3	1152	44185	3.1	4.4	1419	36.89	3925	4.55	1171	40104	784885	101099	2353351	14295	709582	478235	709567	2205715	9526229	221416	698959	355888	675166	873305	0.0227	1529843	286858	0	79512	24664	100595
F039_06	Fribourg	2011	F039	6	108	192	8	14	4.4	4.4	1	41.25	3.8	4.2	1105	38796	4.6	4.9	1065	43199	3.4	4.2	1235	37515	4.05	4425	1101	40.19	900968	157033	2095617	20841	757445	61458	714697	1089331	6362282	196847	731713	499993	8067937	2030099	10384	1317228	72708	0	32727	0.6108	0
F039_07	Fribourg	2011	F039	7	90	176	8	19	4.3	5	1163	42286	3.7	4.4	1189	38863	3.5	3.9	1114	37.28	3.1	3.9	1258	36097	3.65	4.3	1181	38632	795475	122117	2148784	2028	698468	600653	1101967	2445342	9624779	0	869631	291251	7491116	1065341	0	1196908	213618	0.0454	39214	34471	0
F039_A	Salerno	2011	F039	1S	NA	116	NA	10	6.2	6.2	1	54.06	4.6	4.2	0.913	41.44	3.9	4.9	1256	40562	5.8	4.8	0.828	47582	5125	5	0.999	45911	1291695	205464	2137871	3406	608683	31705	506581	162922	11330042	0	717357	538549	10580128	1604661	108391	2544998	230535	0	91404	0.625	4.23
F039_B	Salerno	2011	F039	2S	NA	122	NA	11	4.9	6.3	1286	48023	5.8	5.9	1017	51141	4.5	5.1	1133	43298	4.6	5.6	1217	44916	4.95	5725	1163	46845	1951937	17787	2195747	55168	504948	144495	953225	1905442	9524055	145569	599518	766115	8764008	975639	0.0162	2056804	299241	0	129825	23546	67128
F039_C	Salerno	2011	F039	7S	NA	140	NA	13	3.2	3.7	1156	36056	2.9	2.2	0.759	32893	2.8	3.5	1.25	34659	2.9	3.5	1207	34921	2.95	3225	1093	34632	1172104	294511	1929293	26788	335592	407816	252147	1428656	9480849	262413	377161	1079872	10025737	929099	0.0232	1987568	500454	0	216448	59975	182192
F039_D	Salerno	2011	F039	3S	NA	125	NA	10	5.2	4.2	0.808	43487	5.7	5.1	0.895	48.15	4.5	4.1	0.911	40855	6.1	4.7	0.77	48423	5375	4525	0.846	45229	1506642	329348	1991615	41499	271261	29037	379482	1073232	10593802	134439	644956	657688	8949818	100538	1624	1666592	222297	0	147048	1096	50551
F054_01	Fribourg	2014	F054	2_2014	138	NA	14	NA	4.3	5	1163	42286	4	5.2	1.3	41559	4.7	5.8	1234	45841	4.1	4.9	1195	41306	4275	5225	1223	42748	NA	NA	NA	NA	NA	NA	NA	NA	NA	NA	NA	NA	NA	NA	NA	NA	NA	NA	NA	NA	NA
F054_02	Fribourg	2014	F054	3_2014	117	NA	14	NA	4.7	5.9	1255	46089	6.1	7.1	1164	56548	4.7	5.4	1149	44845	4	5.3	1325	41766	4875	5925	1223	47312	NA	NA	NA	NA	NA	NA	NA	NA	NA	NA	NA	NA	NA	NA	NA	NA	NA	NA	NA	NA	NA
F057_01	Fribourg	2014	F057	1_2014	192	NA	15	NA	5	5.7	1.14	46911	4.9	4.8	0.98	44087	4.3	4.9	1.14	42058	4.3	4.7	1093	41599	4625	5025	1088	43664	NA	NA	NA	NA	NA	NA	NA	NA	NA	NA	NA	NA	NA	NA	NA	NA	NA	NA	NA	NA	NA
F057_02	Fribourg	2014	F057	2_2014	158	NA	15	NA	5.5	6.2	1127	50633	4.8	6.1	1271	47044	3.9	5.6	1436	41969	5.6	6.1	1089	50814	4.95	6	1231	47615	NA	NA	NA	NA	NA	NA	NA	NA	NA	NA	NA	NA	NA	NA	NA	NA	NA	NA	NA	NA	NA
F057_03	Fribourg	2014	F057	3_2014	157	NA	14	NA	6.4	7.1	1109	58215	5.8	6	1034	51458	5	5	1	45018	5.5	5.8	1055	49443	5675	5975	1.05	51033	NA	NA	NA	NA	NA	NA	NA	NA	NA	NA	NA	NA	NA	NA	NA	NA	NA	NA	NA	NA	NA
F057_04	Fribourg	2014	F057	4_2014	188	NA	16	NA	5.2	6.5	1.25	50017	5	5.8	1.16	47178	4.4	5.2	1182	43138	4.2	6.1	1452	44299	4.7	5.9	1261	46158	NA	NA	NA	NA	NA	NA	NA	NA	NA	NA	NA	NA	NA	NA	NA	NA	NA	NA	NA	NA	NA
F057_05	Fribourg	2014	F057	5_2014	135	NA	14	NA	5.8	6.3	1086	52406	5.3	6.2	1.17	49.67	5	5.4	1.08	46105	5	5.6	1.12	46643	5275	5875	1114	48706	NA	NA	NA	NA	NA	NA	NA	NA	NA	NA	NA	NA	NA	NA	NA	NA	NA	NA	NA	NA	NA
F057_06	Fribourg	2014	F057	6_2014	150	NA	15	NA	4.6	5	1087	43447	4.7	5.3	1128	44594	4	4.5	1125	40089	4.8	5.7	1188	46031	4525	5125	1132	43.54	NA	NA	NA	NA	NA	NA	NA	NA	NA	NA	NA	NA	NA	NA	NA	NA	NA	NA	NA	NA	NA
F057_07	Fribourg	2014	F057	7_2014	160	NA	15	NA	5.6	5.3	0.946	48.36	4.6	4.9	1065	43199	4.1	4.8	1171	41.09	4.7	4.6	0.979	42815	4.75	4.9	1.04	43866	NA	NA	NA	NA	NA	NA	NA	NA	NA	NA	NA	NA	NA	NA	NA	NA	NA	NA	NA	NA	NA
F057_08	Fribourg	2014	F057	1_2014	176	NA	15	NA	4.6	4.6	1	42451	4.6	4.5	0.978	42199	4.9	5.1	1041	44889	5	4.6	0.92	43917	4775	4.7	0.985	43364	NA	NA	NA	NA	NA	NA	NA	NA	NA	NA	NA	NA	NA	NA	NA	NA	NA	NA	NA	NA	NA
F057_09	Fribourg	2014	F057	2_2014	150	NA	15	NA	5.8	5	0.862	48238	5.4	5.1	0.944	46916	4.5	4.3	0.956	41351	4.7	4.6	0.979	42815	5.1	4.75	0.935	44.83	NA	NA	NA	NA	NA	NA	NA	NA	NA	NA	NA	NA	NA	NA	NA	NA	NA	NA	NA	NA	NA
F057_10	Fribourg	2014	F057	3_2014	158	NA	15	NA	5	5.3	1.06	45834	6.3	6.1	0.968	54207	5	5.2	1.04	45563	4.5	5	1111	43058	5.2	5.4	1045	47166	NA	NA	NA	NA	NA	NA	NA	NA	NA	NA	NA	NA	NA	NA	NA	NA	NA	NA	NA	NA	NA
F057_11	Fribourg	2014	F057	4_2014	187	NA	15	NA	5.6	6.2	1107	51117	5.8	5.6	0.966	50182	6.9	6.7	0.971	59.5	5	5.2	1.04	45563	5825	5925	1021	51591	NA	NA	NA	NA	NA	NA	NA	NA	NA	NA	NA	NA	NA	NA	NA	NA	NA	NA	NA	NA	NA
F057_12	Fribourg	2014	F057	5_2014	179	NA	15	NA	5	5.7	1.14	46911	4.5	5	1111	43058	4	4.7	1175	40512	4.5	5	1111	43058	4.5	5.1	1134	43385	NA	NA	NA	NA	NA	NA	NA	NA	NA	NA	NA	NA	NA	NA	NA	NA	NA	NA	NA	NA	NA
F057_13	Fribourg	2014	F057	6_2014	133	NA	16	NA	5.7	6.1	1.07	51294	5.5	5.8	1055	49443	4.4	4.7	1068	41964	4.5	4.8	1067	42575	5025	5.35	1065	46319	NA	NA	NA	NA	NA	NA	NA	NA	NA	NA	NA	NA	NA	NA	NA	NA	NA	NA	NA	NA	NA
F059_01	Fribourg	2014	F059	1_2014	157	NA	15	NA	4.9	5.2	1061	45155	5.9	4.8	0.814	47978	4.5	4.6	1022	42088	4.5	4.5	1	41843	4.95	4775	0.974	44266	NA	NA	NA	NA	NA	NA	NA	NA	NA	NA	NA	NA	NA	NA	NA	NA	NA	NA	NA	NA	NA
F059_02	Fribourg	2014	F059	2_2014	130	NA	9	NA	3.4	4	1176	37.16	4	4.2	1.05	39447	3.5	3.5	1	36532	4	4.5	1125	40089	3725	4.05	1088	38307	NA	NA	NA	NA	NA	NA	NA	NA	NA	NA	NA	NA	NA	NA	NA	NA	NA	NA	NA	NA	NA
F059_03	Fribourg	2014	F059	3_2014	195	NA	15	NA	5.6	4.7	0.839	46479	4.4	4.3	0.977	41.01	4.8	5	1042	44229	6	5.5	0.917	50748	5.2	4875	0.944	45617	NA	NA	NA	NA	NA	NA	NA	NA	NA	NA	NA	NA	NA	NA	NA	NA	NA	NA	NA	NA	NA
F059_04	Fribourg	2014	F059	4_2014	169	NA	15	NA	5.2	4.9	0.942	45527	5	5.2	1.04	45563	4.5	4	0.889	40606	5.3	4.8	0.906	45625	5	4725	0.944	44.33	NA	NA	NA	NA	NA	NA	NA	NA	NA	NA	NA	NA	NA	NA	NA	NA	NA	NA	NA	NA	NA
F059_05	Fribourg	2014	F059	5_2014	148	NA	15	NA	3.8	4.2	1105	38796	3.6	3.7	1028	37195	3.8	4	1053	38.39	3.6	4	1111	37771	3.7	3975	1074	38038	NA	NA	NA	NA	NA	NA	NA	NA	NA	NA	NA	NA	NA	NA	NA	NA	NA	NA	NA	NA	NA
F059_06	Fribourg	2014	F059	6_2014	162	NA	14	NA	4.6	4.1	0.891	41185	4.6	4.3	0.935	41694	4.7	4.1	0.872	41516	4.6	4.1	0.891	41185	4625	4.15	0.897	41395	NA	NA	NA	NA	NA	NA	NA	NA	NA	NA	NA	NA	NA	NA	NA	NA	NA	NA	NA	NA	NA
F059_07	Fribourg	2014	F059	7_2014	172	NA	14	NA	5.9	6.4	1085	53223	6.5	6.9	1062	58065	7	7.3	1043	62369	6.1	6.7	1098	55.23	6375	6825	1072	57222	NA	NA	NA	NA	NA	NA	NA	NA	NA	NA	NA	NA	NA	NA	NA	NA	NA	NA	NA	NA	NA
F059_08	Fribourg	2014	F059	1_2014	193	NA	16	NA	6.4	5.7	0.891	53265	6.1	5.6	0.918	51536	5.5	5.2	0.945	47631	4.4	4.4	1	41.25	5.6	5225	0.939	48421	NA	NA	NA	NA	NA	NA	NA	NA	NA	NA	NA	NA	NA	NA	NA	NA	NA	NA	NA	NA	NA
F059_09	Fribourg	2014	F059	2_2014	163	NA	16	NA	4.7	4.5	0.957	42557	5.4	5.1	0.944	46916	4.4	4.2	0.955	40769	4.2	4	0.952	39647	4675	4.45	0.952	42472	NA	NA	NA	NA	NA	NA	NA	NA	NA	NA	NA	NA	NA	NA	NA	NA	NA	NA	NA	NA	NA
F059_10	Fribourg	2014	F059	3_2014	148	NA	15	NA	6.1	5.8	0.951	52216	5.9	5.6	0.949	50632	5.1	5.6	1098	47079	4.4	4.6	1045	41727	5375	5.4	1011	47914	NA	NA	NA	NA	NA	NA	NA	NA	NA	NA	NA	NA	NA	NA	NA	NA	NA	NA	NA	NA	NA
F059_11	Fribourg	2014	F059	4_2014	171	NA	15	NA	8.1	7.9	0.975	71609	6.2	6.5	1048	55081	6.3	6	0.952	53857	5.5	5.9	1073	49741	6525	6575	1012	57572	NA	NA	NA	NA	NA	NA	NA	NA	NA	NA	NA	NA	NA	NA	NA	NA	NA	NA	NA	NA	NA
F059_12	Fribourg	2014	F059	5_2014	194	NA	17	NA	6.2	6	0.968	53374	5.6	5.5	0.982	48979	6.4	5.8	0.906	53625	5.8	5.8	1	50822	6	5775	0.964	51.7	NA	NA	NA	NA	NA	NA	NA	NA	NA	NA	NA	NA	NA	NA	NA	NA	NA	NA	NA	NA	NA
F059_13	Fribourg	2014	F059	6_2014	167	NA	14	NA	4.5	4.8	1067	42575	5.5	5.7	1036	49143	4.3	4.7	1093	41599	5	4.4	0.88	43.36	4825	4.9	1019	44169	NA	NA	NA	NA	NA	NA	NA	NA	NA	NA	NA	NA	NA	NA	NA	NA	NA	NA	NA	NA	NA
F059_14	Fribourg	2014	F059	7_2014	175	NA	16	NA	7.6	6.8	0.895	63752	6.2	6.5	1048	55081	7.2	6.8	0.944	61532	6.1	5.9	0.967	52555	6775	6.5	0.964	58.23	NA	NA	NA	NA	NA	NA	NA	NA	NA	NA	NA	NA	NA	NA	NA	NA	NA	NA	NA	NA	NA
F059_15	Fribourg	2014	F059	1_2014	NA	NA	NA	NA	NA	NA	NA	NA	NA	NA	NA	NA	NA	NA	NA	NA	NA	NA	NA	NA	NA	NA	NA	NA	NA	NA	NA	NA	NA	NA	NA	NA	NA	NA	NA	NA	NA	NA	NA	NA	NA	NA	NA	NA	NA
F059_16	Fribourg	2014	F059	2_2014	189	NA	16	NA	5.2	4.7	0.904	44949	6.1	5.7	0.934	51877	5.5	5.3	0.964	47935	4.4	4.1	0.932	40528	5.3	4.95	0.933	46322	NA	NA	NA	NA	NA	NA	NA	NA	NA	NA	NA	NA	NA	NA	NA	NA	NA	NA	NA	NA	NA
F059_17	Fribourg	2014	F059	3_2014	107	NA	11	NA	5.6	6.1	1089	50814	5.9	5.7	0.966	50959	4.6	5.5	1196	44673	5.9	6	1017	51935	5.5	5825	1067	49595	NA	NA	NA	NA	NA	NA	NA	NA	NA	NA	NA	NA	NA	NA	NA	NA	NA	NA	NA	NA	NA
F059_18	Fribourg	2014	F059	4_2014	170	NA	15	NA	6.7	6.4	0.955	57306	6.9	6.5	0.942	58.73	5.9	5.9	1	51.61	5.2	5.1	0.981	46.1	6175	5975	0.97	53437	NA	NA	NA	NA	NA	NA	NA	NA	NA	NA	NA	NA	NA	NA	NA	NA	NA	NA	NA	NA	NA
F059_19	Fribourg	2014	F059	4_2014	135	NA	13	NA	6.5	5	0.769	51133	5.5	4.7	0.855	46094	4.8	5	1042	44229	4.9	4.6	0.939	43548	5425	4825	0.901	46251	NA	NA	NA	NA	NA	NA	NA	NA	NA	NA	NA	NA	NA	NA	NA	NA	NA	NA	NA	NA	NA
F059_20	Fribourg	2014	F059	6_2014	146	NA	15	NA	4.5	4.2	0.933	41104	4.9	4.5	0.918	43277	4.9	4.7	0.959	43818	4.3	4.1	0.953	40201	4.65	4375	0.941	42.1	NA	NA	NA	NA	NA	NA	NA	NA	NA	NA	NA	NA	NA	NA	NA	NA	NA	NA	NA	NA	NA
F059_21	Fribourg	2014	F059	7_2014	179	NA	14	NA	4.6	4.2	0.913	41.44	4.8	4.5	0.938	42916	5	4.2	0.84	42799	3.9	3.9	1	38491	4575	4.2	0.923	41412	NA	NA	NA	NA	NA	NA	NA	NA	NA	NA	NA	NA	NA	NA	NA	NA	NA	NA	NA	NA	NA
F059_22	Fribourg	2014	F059	1_2014	NA	NA	15	NA	4.8	5.1	1063	44489	5.2	5.2	1	46385	5.1	5.2	1.02	45973	4.7	4.5	0.957	42557	4.95	5	1.01	44851	NA	NA	NA	NA	NA	NA	NA	NA	NA	NA	NA	NA	NA	NA	NA	NA	NA	NA	NA	NA	NA
F059_23	Fribourg	2014	F059	2_2014	170	NA	18	NA	5.4	5.3	0.981	47512	4.8	4.8	1	43707	4.3	4.6	1.07	41368	4.9	4.9	1	44355	4.85	4.9	1013	44235	NA	NA	NA	NA	NA	NA	NA	NA	NA	NA	NA	NA	NA	NA	NA	NA	NA	NA	NA	NA	NA
F059_24	Fribourg	2014	F059	3_2014	176	NA	17	NA	5.5	5.2	0.945	47631	4.2	4.5	1071	40785	5.1	5.1	1	45695	4.7	4.4	0.936	42298	4875	4.8	0.988	44102	NA	NA	NA	NA	NA	NA	NA	NA	NA	NA	NA	NA	NA	NA	NA	NA	NA	NA	NA	NA	NA
F059_25	Fribourg	2014	F059	5_2014	152	NA	16	NA	5.6	5.6	1	49287	5	5.5	1.1	46374	5.2	5.2	1	46385	5.2	5	0.962	45814	5.25	5325	1015	46965	NA	NA	NA	NA	NA	NA	NA	NA	NA	NA	NA	NA	NA	NA	NA	NA	NA	NA	NA	NA	NA
F059_26	Fribourg	2014	F059	5_2014	150	NA	15	NA	4.7	4.5	0.957	42557	5.8	4.8	0.828	47582	4.3	4.6	1.07	41368	4.9	4.3	0.878	42731	4925	4.55	0.933	43.56	NA	NA	NA	NA	NA	NA	NA	NA	NA	NA	NA	NA	NA	NA	NA	NA	NA	NA	NA	NA	NA
F059_27	Fribourg	2014	F059	1_2014	118	NA	12	NA	5.5	5.3	0.964	47935	5.1	5.5	1078	46804	6.2	5.4	0.871	51293	5.2	5.1	0.981	46.1	5.5	5325	0.973	48033	NA	NA	NA	NA	NA	NA	NA	NA	NA	NA	NA	NA	NA	NA	NA	NA	NA	NA	NA	NA	NA
F059_28	Fribourg	2014	F059	6_2014	169	NA	16	NA	5.6	5.2	0.929	48049	4.6	4.9	1065	43199	6.4	5.7	0.891	53265	6.9	7.1	1029	61029	5875	5725	0.978	51385	NA	NA	NA	NA	NA	NA	NA	NA	NA	NA	NA	NA	NA	NA	NA	NA	NA	NA	NA	NA	NA
F059_29	Fribourg	2014	F059	7_2014	187	NA	15	NA	4.7	5.1	1085	44.09	4.5	5.3	1178	43777	4.8	5	1042	44229	6.1	4.9	0.803	49122	5025	5075	1027	45305	NA	NA	NA	NA	NA	NA	NA	NA	NA	NA	NA	NA	NA	NA	NA	NA	NA	NA	NA	NA	NA
F059_30	Fribourg	2014	F059	2_2014	208	NA	16	NA	5.3	5	0.943	46214	5.6	5.3	0.946	48.36	5.4	5.1	0.944	46916	5.1	4.6	0.902	44287	5.35	5	0.934	46444	NA	NA	NA	NA	NA	NA	NA	NA	NA	NA	NA	NA	NA	NA	NA	NA	NA	NA	NA	NA	NA
F059_31	Fribourg	2014	F059	3_2014	175	NA	15	NA	4.5	5.1	1133	43298	5.3	5.2	0.981	46799	4.2	4.7	1119	41235	4.8	4.2	0.875	42117	4.7	4.8	1027	43362	NA	NA	NA	NA	NA	NA	NA	NA	NA	NA	NA	NA	NA	NA	NA	NA	NA	NA	NA	NA	NA
F059_32	Fribourg	2014	F059	4_2014	177	NA	16	NA	5.8	4.6	0.793	46921	5.6	4.6	0.821	46161	4.3	4.1	0.953	40201	5	4.4	0.88	43.36	5175	4425	0.862	44161	NA	NA	NA	NA	NA	NA	NA	NA	NA	NA	NA	NA	NA	NA	NA	NA	NA	NA	NA	NA	NA
F059_33	Fribourg	2014	F059	5_2014	189	NA	16	NA	4.3	4.8	1116	41829	4	4.7	1175	40512	4.9	5.6	1143	46209	4.3	4.7	1093	41599	4375	4.95	1132	42537	NA	NA	NA	NA	NA	NA	NA	NA	NA	NA	NA	NA	NA	NA	NA	NA	NA	NA	NA	NA	NA
F059_34	Fribourg	2014	F059	6_2014	167	NA	16	NA	4.6	4.9	1065	43199	4	4.4	1.1	39876	3.7	4	1081	38.08	5	5.1	1.02	45291	4325	4.6	1067	41611	NA	NA	NA	NA	NA	NA	NA	NA	NA	NA	NA	NA	NA	NA	NA	NA	NA	NA	NA	NA	NA
F059_35	Fribourg	2014	F059	7_2014	164	NA	14	NA	5.6	5.2	0.929	48049	5.6	4.7	0.839	46479	6.2	5.2	0.839	50591	5.2	4.5	0.865	44368	5.65	4.9	0.868	47372	NA	NA	NA	NA	NA	NA	NA	NA	NA	NA	NA	NA	NA	NA	NA	NA	NA	NA	NA	NA	NA
F062_01	Fribourg	2014	F062	1_2014	68	NA	7	NA	3.6	5.9	1639	41277	3.2	5.8	1813	39442	3.7	5.5	1486	40959	3.2	4.7	1469	37.7	3425	5475	1602	39844	NA	NA	NA	NA	NA	NA	NA	NA	NA	NA	NA	NA	NA	NA	NA	NA	NA	NA	NA	NA	NA
F063_01	Fribourg	2014	F063	4_2014	136	NA	12	NA	6.3	7.8	1238	60024	5	5.6	1.12	46643	5.8	7	1207	54589	5	6.1	1.22	47975	5525	6625	1196	52308	NA	NA	NA	NA	NA	NA	NA	NA	NA	NA	NA	NA	NA	NA	NA	NA	NA	NA	NA	NA	NA
F063_02	Fribourg	2014	F063	5_2014	138	NA	12	NA	5.8	6.3	1086	52406	5.6	5.4	0.964	48.67	6.4	6.5	1016	56116	6	5.8	0.967	51.75	5.95	6	1008	52235	NA	NA	NA	NA	NA	NA	NA	NA	NA	NA	NA	NA	NA	NA	NA	NA	NA	NA	NA	NA	NA
F063_03	Fribourg	2014	F063	6_2014	138	NA	15	NA	6.3	6.7	1063	56288	5.2	5.5	1058	47236	5.5	5.8	1055	49443	5.1	5.7	1118	47354	5525	5925	1073	50.08	NA	NA	NA	NA	NA	NA	NA	NA	NA	NA	NA	NA	NA	NA	NA	NA	NA	NA	NA	NA	NA
F064_01	Fribourg	2014	F064	7_2014	138	NA	15	NA	5.7	6.7	1175	53138	6	6.8	1133	55029	6.4	6.7	1047	56819	5.8	6.4	1103	52.72	5975	6.65	1115	54426	NA	NA	NA	NA	NA	NA	NA	NA	NA	NA	NA	NA	NA	NA	NA	NA	NA	NA	NA	NA	NA
F066_01	Fribourg	2014	F066	1_2014	40	NA	6	NA	3.2	5	1563	38181	3.5	5.4	1543	39982	3.9	5.3	1359	41.37	3.6	5.6	1556	40738	3.55	5325	1505	40068	NA	NA	NA	NA	NA	NA	NA	NA	NA	NA	NA	NA	NA	NA	NA	NA	NA	NA	NA	NA	NA
F066_02	Fribourg	2014	F066	2_2014	NA	NA	2	NA	NA	NA	NA	NA	NA	NA	NA	NA	NA	NA	NA	NA	NA	NA	NA	NA	NA	NA	NA	NA	NA	NA	NA	NA	NA	NA	NA	NA	NA	NA	NA	NA	NA	NA	NA	NA	NA	NA	NA	NA	NA
F066_03	Fribourg	2014	F066	2_2014	NA	NA	NA	NA	NA	NA	NA	NA	NA	NA	NA	NA	NA	NA	NA	NA	NA	NA	NA	NA	NA	NA	NA	NA	NA	NA	NA	NA	NA	NA	NA	NA	NA	NA	NA	NA	NA	NA	NA	NA	NA	NA	NA	NA	NA
F066_04	Fribourg	2014	F066	3_2014	145	NA	16	NA	5.2	6	1154	48636	5.5	6.2	1127	50633	5.1	5.4	1059	46528	4.6	5.3	1152	44185	5.1	5725	1123	47496	NA	NA	NA	NA	NA	NA	NA	NA	NA	NA	NA	NA	NA	NA	NA	NA	NA	NA	NA	NA	NA
F066_05	Fribourg	2014	F066	4_2014	81	NA	11	NA	6.8	6.7	0.985	58.96	5.5	6.1	1109	50337	6	6.2	1033	53072	6.7	6.8	1015	58793	6.25	6.45	1036	55.29	NA	NA	NA	NA	NA	NA	NA	NA	NA	NA	NA	NA	NA	NA	NA	NA	NA	NA	NA	NA	NA
F066_06	Fribourg	2014	F066	5_2014	43	NA	5	NA	3	4.5	1.5	36718	3.2	4.4	1375	37213	2.3	3.5	1522	33378	2.4	4	1667	34222	2725	4.1	1516	35383	NA	NA	NA	NA	NA	NA	NA	NA	NA	NA	NA	NA	NA	NA	NA	NA	NA	NA	NA	NA	NA
F066_09	Fribourg	2014	F066	6_2014	145	NA	15	NA	6	7.2	1.2	56317	7	7.5	1071	63137	5.8	6.1	1052	51775	5.8	7.1	1224	54898	6.15	6975	1137	56532	NA	NA	NA	NA	NA	NA	NA	NA	NA	NA	NA	NA	NA	NA	NA	NA	NA	NA	NA	NA	NA
F066_10	Fribourg	2014	F066	7_2014	NA	NA	NA	NA	NA	NA	NA	NA	NA	NA	NA	NA	NA	NA	NA	NA	NA	NA	NA	NA	NA	NA	NA	NA	NA	NA	NA	NA	NA	NA	NA	NA	NA	NA	NA	NA	NA	NA	NA	NA	NA	NA	NA	NA	NA
F067_01	Fribourg	2014	F067	1_2014	81	NA	14	NA	4.1	5.1	1244	41736	4.4	4.9	1114	42436	4.2	5.3	1262	42564	4	5.3	1325	41766	4175	5.15	1236	42126	NA	NA	NA	NA	NA	NA	NA	NA	NA	NA	NA	NA	NA	NA	NA	NA	NA	NA	NA	NA	NA
F067_02	Fribourg	2014	F067	2_2014	168	NA	15	NA	6.9	7.7	1116	63295	6.2	6.6	1065	55.42	6.3	7	1111	57316	5.3	6.1	1151	49386	6175	6.85	1111	56354	NA	NA	NA	NA	NA	NA	NA	NA	NA	NA	NA	NA	NA	NA	NA	NA	NA	NA	NA	NA	NA
F067_03	Fribourg	2014	F067	3_2014	139	NA	15	NA	4.9	5.2	1061	45155	5.4	5.8	1074	48986	5.1	5.3	1039	46251	4.9	4.9	1	44355	5075	5.3	1044	46187	NA	NA	NA	NA	NA	NA	NA	NA	NA	NA	NA	NA	NA	NA	NA	NA	NA	NA	NA	NA	NA
F067_04	Fribourg	2014	F067	4_2014	130	NA	16	NA	5.1	5.4	1059	46528	5.2	5.1	0.981	46.1	4.6	5.3	1152	44185	4.4	4.5	1023	41489	4825	5075	1054	44576	NA	NA	NA	NA	NA	NA	NA	NA	NA	NA	NA	NA	NA	NA	NA	NA	NA	NA	NA	NA	NA
F068_02	Fribourg	2014	F068	1_2014	166	NA	15	NA	5.3	6.7	1264	51075	5.5	6.6	1.2	51.81	4.9	6.6	1347	48.79	5.4	7.2	1333	53008	5275	6775	1286	51171	NA	NA	NA	NA	NA	NA	NA	NA	NA	NA	NA	NA	NA	NA	NA	NA	NA	NA	NA	NA	NA
F068_03	Fribourg	2014	F068	2_2014	135	NA	14	NA	4.9	5.6	1143	46209	5.1	5.6	1098	47079	5	5.9	1.18	47445	5.3	5.4	1019	47.38	5075	5625	1.11	47028	NA	NA	NA	NA	NA	NA	NA	NA	NA	NA	NA	NA	NA	NA	NA	NA	NA	NA	NA	NA	NA
F068_04	Fribourg	2014	F068	3_2014	42	NA	6	NA	2	2.8	1.4	31951	1.7	2.9	1706	31436	1.8	2.7	1.5	31463	1.5	2.6	1733	30826	1.75	2.75	1585	31419	NA	NA	NA	NA	NA	NA	NA	NA	NA	NA	NA	NA	NA	NA	NA	NA	NA	NA	NA	NA	NA
F068_08	Fribourg	2014	F068	4_2014	22	NA	6	NA	2.7	3.8	1407	34.81	1.9	3.1	1632	32029	2.4	3.3	1375	33389	1.7	3.1	1824	31598	2175	3325	1559	32956	NA	NA	NA	NA	NA	NA	NA	NA	NA	NA	NA	NA	NA	NA	NA	NA	NA	NA	NA	NA	NA
F068_09	Fribourg	2014	F068	5_2014	144	NA	15	NA	5.4	5.4	1	47808	4.1	4.1	1	39553	4.6	5.2	1.13	43939	4.5	4.5	1	41843	4.65	4.8	1033	43286	NA	NA	NA	NA	NA	NA	NA	NA	NA	NA	NA	NA	NA	NA	NA	NA	NA	NA	NA	NA	NA
F068_10	Fribourg	2014	F068	6_2014	127	NA	16	NA	4.3	5.3	1233	42967	4.6	5.7	1239	45158	4.4	5.2	1182	43138	4	4.5	1125	40089	4325	5175	1195	42838	NA	NA	NA	NA	NA	NA	NA	NA	NA	NA	NA	NA	NA	NA	NA	NA	NA	NA	NA	NA	NA
F068_11	Fribourg	2014	F068	7_2014	NA	NA	NA	NA	NA	NA	NA	NA	NA	NA	NA	NA	NA	NA	NA	NA	NA	NA	NA	NA	NA	NA	NA	NA	NA	NA	NA	NA	NA	NA	NA	NA	NA	NA	NA	NA	NA	NA	NA	NA	NA	NA	NA	NA	NA
F068_15	Fribourg	2014	F068	1_2014	NA	NA	NA	NA	NA	NA	NA	NA	NA	NA	NA	NA	NA	NA	NA	NA	NA	NA	NA	NA	NA	NA	NA	NA	NA	NA	NA	NA	NA	NA	NA	NA	NA	NA	NA	NA	NA	NA	NA	NA	NA	NA	NA	NA	NA
F068_16	Fribourg	2014	F068	6_2014	93	NA	14	NA	5	7	1.4	50328	4.7	5.9	1255	46089	4.3	5.8	1349	44087	4.9	5.9	1204	46991	4725	6.15	1302	46873	NA	NA	NA	NA	NA	NA	NA	NA	NA	NA	NA	NA	NA	NA	NA	NA	NA	NA	NA	NA	NA
F069_01	Fribourg	2014	F069	5_2014	179	NA	16	NA	5.4	4.8	0.889	46014	6	5	0.833	49059	4.4	4.6	1045	41727	5	5.1	1.02	45291	5.2	4875	0.947	45523	NA	NA	NA	NA	NA	NA	NA	NA	NA	NA	NA	NA	NA	NA	NA	NA	NA	NA	NA	NA	NA
F069_02	Fribourg	2014	F069	6_2014	175	NA	16	NA	5.6	5.5	0.982	48979	6.2	6	0.968	53374	6.3	5.6	0.889	52447	5.1	4.9	0.961	45135	5.8	5.5	0.95	49984	NA	NA	NA	NA	NA	NA	NA	NA	NA	NA	NA	NA	NA	NA	NA	NA	NA	NA	NA	NA	NA
F069_03	Fribourg	2014	F069	3_2014	128	NA	14	NA	5.1	5	0.98	45415	4.8	4.9	1021	43968	5.1	4.9	0.961	45135	5.7	5.6	0.982	49734	5175	5.1	0.986	46063	NA	NA	NA	NA	NA	NA	NA	NA	NA	NA	NA	NA	NA	NA	NA	NA	NA	NA	NA	NA	NA
F069_04	Fribourg	2014	F069	7_2014	200	NA	16	NA	7.7	8.5	1104	71603	6.6	7	1061	58974	6.8	6.6	0.971	58583	5.2	5.3	1019	46.67	6575	6.85	1039	58957	NA	NA	NA	NA	NA	NA	NA	NA	NA	NA	NA	NA	NA	NA	NA	NA	NA	NA	NA	NA	NA
F069_05	Fribourg	2014	F069	1_2014	172	NA	16	NA	5.7	5.6	0.982	49734	5	5.7	1.14	46911	5.2	5.2	1	46385	6	5.7	0.95	51417	5475	5.55	1018	48612	NA	NA	NA	NA	NA	NA	NA	NA	NA	NA	NA	NA	NA	NA	NA	NA	NA	NA	NA	NA	NA
F069_06	Fribourg	2014	F069	2_2014	154	NA	15	NA	4.7	6.6	1404	47.8	5.5	6.1	1109	50337	4.1	5.7	1.39	43011	4.2	5.3	1262	42564	4625	5925	1291	45928	NA	NA	NA	NA	NA	NA	NA	NA	NA	NA	NA	NA	NA	NA	NA	NA	NA	NA	NA	NA	NA
F071_01	Fribourg	2014	F071	3_2014	159	NA	16	NA	5.6	5.7	1018	49594	4.7	4.6	0.979	42815	5.3	5.2	0.981	46799	5.6	5.5	0.982	48979	5.3	5.25	0.99	47047	NA	NA	NA	NA	NA	NA	NA	NA	NA	NA	NA	NA	NA	NA	NA	NA	NA	NA	NA	NA	NA
F071_03	Fribourg	2014	F071	4_2014	137	NA	13	NA	5	5.5	1.1	46374	6	6.5	1083	54054	5.8	5.6	0.966	50182	6.7	7.1	1.06	59898	5875	6175	1052	52627	NA	NA	NA	NA	NA	NA	NA	NA	NA	NA	NA	NA	NA	NA	NA	NA	NA	NA	NA	NA	NA
F071_04	Fribourg	2014	F071	6_2014	NA	NA	NA	NA	NA	NA	NA	NA	NA	NA	NA	NA	NA	NA	NA	NA	NA	NA	NA	NA	NA	NA	NA	NA	NA	NA	NA	NA	NA	NA	NA	NA	NA	NA	NA	NA	NA	NA	NA	NA	NA	NA	NA	NA	NA
F071_05	Fribourg	2014	F071	5_2014	139	NA	14	NA	5.5	5.2	0.945	47631	4.9	5.1	1041	44889	4.7	4.6	0.979	42815	6	6.3	1.05	53.4	5275	5.3	1004	47184	NA	NA	NA	NA	NA	NA	NA	NA	NA	NA	NA	NA	NA	NA	NA	NA	NA	NA	NA	NA	NA
F071_08	Fribourg	2014	F071	7_2014	159	NA	14	NA	5.7	6.6	1158	52833	5.4	5.8	1074	48986	5.1	6.6	1294	49789	5.5	7.4	1345	54.13	5425	6.6	1218	51435	NA	NA	NA	NA	NA	NA	NA	NA	NA	NA	NA	NA	NA	NA	NA	NA	NA	NA	NA	NA	NA
F072_01	Fribourg	2014	F072	6_2014	101	NA	10	NA	4.8	5.6	1167	45776	4.8	5.5	1146	45.52	4.1	4.7	1146	40873	4.6	5.3	1152	44185	4575	5275	1153	44088	NA	NA	NA	NA	NA	NA	NA	NA	NA	NA	NA	NA	NA	NA	NA	NA	NA	NA	NA	NA	NA
F073_01	Fribourg	2014	F073	1_2014	144	NA	13	NA	4.5	5.6	1244	44489	4.8	5.9	1229	46539	4.2	5.2	1238	42345	4.9	5.6	1143	46209	4.6	5575	1214	44895	NA	NA	NA	NA	NA	NA	NA	NA	NA	NA	NA	NA	NA	NA	NA	NA	NA	NA	NA	NA	NA
F073_02	Fribourg	2014	F073	2_2014	128	NA	14	NA	6	6.2	1033	53072	6	6.4	1067	53728	5.6	6	1071	50511	4.7	5.6	1191	45345	5575	6.05	1091	50664	NA	NA	NA	NA	NA	NA	NA	NA	NA	NA	NA	NA	NA	NA	NA	NA	NA	NA	NA	NA	NA
F073_03	Fribourg	2014	F073	3_2014	NA	NA	NA	NA	NA	NA	NA	NA	NA	NA	NA	NA	NA	NA	NA	NA	NA	NA	NA	NA	NA	NA	NA	NA	NA	NA	NA	NA	NA	NA	NA	NA	NA	NA	NA	NA	NA	NA	NA	NA	NA	NA	NA	NA	NA
F073_05	Fribourg	2014	F073	4_2014	170	NA	14	NA	6.1	6.3	1033	53.9	4.4	5.1	1159	42905	4.6	5.1	1109	43693	5.5	6.5	1182	51517	5.15	5.75	1121	48004	NA	NA	NA	NA	NA	NA	NA	NA	NA	NA	NA	NA	NA	NA	NA	NA	NA	NA	NA	NA	NA
F073_06	Fribourg	2014	F073	5_2014	NA	NA	NA	NA	NA	NA	NA	NA	NA	NA	NA	NA	NA	NA	NA	NA	NA	NA	NA	NA	NA	NA	NA	NA	NA	NA	NA	NA	NA	NA	NA	NA	NA	NA	NA	NA	NA	NA	NA	NA	NA	NA	NA	NA	NA
F073_07	Fribourg	2014	F073	6_2014	15	NA	3	NA	3	3.5	1167	35185	2.9	3.1	1069	34313	2.7	3.2	1185	33981	2.6	2.9	1115	33337	2.8	3175	1134	34204	NA	NA	NA	NA	NA	NA	NA	NA	NA	NA	NA	NA	NA	NA	NA	NA	NA	NA	NA	NA	NA
F073_08	Fribourg	2014	F073	7_2014	16	NA	3	NA	1.6	1.8	1125	30371	1.1	2	1818	29829	1.2	1.5	1.25	29674	1.6	1.4	0.875	30036	1375	1675	1267	29977	NA	NA	NA	NA	NA	NA	NA	NA	NA	NA	NA	NA	NA	NA	NA	NA	NA	NA	NA	NA	NA
F073_10	Fribourg	2014	F073	7_2014	152	NA	14	NA	6.7	7.7	1149	62085	6.6	8.1	1227	62899	7.1	7.7	1085	64512	7.4	7.6	1027	65942	6.95	7775	1122	63.86	NA	NA	NA	NA	NA	NA	NA	NA	NA	NA	NA	NA	NA	NA	NA	NA	NA	NA	NA	NA	NA
F073_11	Fribourg	2014	F073	5_2014	16	NA	2	NA	2.7	3.4	1259	34.26	2.8	3.7	1321	34946	3	4	1333	35.96	2.8	3.2	1143	34223	2825	3575	1264	34847	NA	NA	NA	NA	NA	NA	NA	NA	NA	NA	NA	NA	NA	NA	NA	NA	NA	NA	NA	NA	NA
F074_01	Fribourg	2014	F074	7_2014	NA	NA	NA	NA	NA	NA	NA	NA	NA	NA	NA	NA	NA	NA	NA	NA	NA	NA	NA	NA	NA	NA	NA	NA	NA	NA	NA	NA	NA	NA	NA	NA	NA	NA	NA	NA	NA	NA	NA	NA	NA	NA	NA	NA	NA
F074_02	Fribourg	2014	F074	1_2014	160	NA	15	NA	4.1	5.5	1341	42589	5.5	6	1091	50039	5.1	5.7	1118	47354	4.4	5.1	1159	42905	4775	5575	1177	45722	NA	NA	NA	NA	NA	NA	NA	NA	NA	NA	NA	NA	NA	NA	NA	NA	NA	NA	NA	NA	NA
F074_03	Fribourg	2014	F074	2_2014	147	NA	17	NA	6.4	6	0.938	54341	7.5	6.4	0.853	61492	6.4	5.7	0.891	53265	5.7	5.4	0.947	49103	6.5	5875	0.907	54.55	NA	NA	NA	NA	NA	NA	NA	NA	NA	NA	NA	NA	NA	NA	NA	NA	NA	NA	NA	NA	NA
F074_04	Fribourg	2014	F074	3_2014	167	NA	17	NA	4.7	6	1277	46335	6.3	6.1	0.968	54207	5	5.2	1.04	45563	5.8	6.1	1052	51775	5.45	5.85	1084	49.47	NA	NA	NA	NA	NA	NA	NA	NA	NA	NA	NA	NA	NA	NA	NA	NA	NA	NA	NA	NA	NA
F074_05	Fribourg	2014	F074	4_2014	7	NA	3	NA	2	3.1	1.55	32248	2	3	1.5	32.15	1.5	2.6	1733	30826	1	1.5	1.5	29461	1625	2.55	1571	31171	NA	NA	NA	NA	NA	NA	NA	NA	NA	NA	NA	NA	NA	NA	NA	NA	NA	NA	NA	NA	NA
F074_09	Fribourg	2014	F074	6_2014	55	NA	6	NA	4.6	5.1	1109	43693	3.5	4.2	1.2	37833	2.4	3.2	1333	33268	3	3.6	1.2	35341	3375	4025	1211	37534	NA	NA	NA	NA	NA	NA	NA	NA	NA	NA	NA	NA	NA	NA	NA	NA	NA	NA	NA	NA	NA
F074_10	Fribourg	2014	F074	5_2014	78	NA	10	NA	3.9	4.6	1179	39949	3.1	4.5	1452	37046	3.2	4.6	1438	37538	4.2	4.3	1024	40333	3.6	4.5	1273	38716	NA	NA	NA	NA	NA	NA	NA	NA	NA	NA	NA	NA	NA	NA	NA	NA	NA	NA	NA	NA	NA
F075_01	Fribourg	2014	F075	4_2014	152	NA	13	NA	5.8	6.2	1069	52091	6.5	6.8	1046	57709	5.4	6	1111	49.57	5.2	5.5	1058	47236	5725	6125	1071	51651	NA	NA	NA	NA	NA	NA	NA	NA	NA	NA	NA	NA	NA	NA	NA	NA	NA	NA	NA	NA	NA
F076_02	Fribourg	2014	F076	2_2014	61	NA	8	NA	2.1	2.8	1333	32155	2.4	3.1	1292	33146	2.7	3.4	1259	34.26	3.4	3.5	1029	36259	2.65	3.2	1228	33955	NA	NA	NA	NA	NA	NA	NA	NA	NA	NA	NA	NA	NA	NA	NA	NA	NA	NA	NA	NA	NA
F076_05	Fribourg	2014	F076	5_2014	51	NA	7	NA	4.2	5.2	1238	42345	4.1	5.3	1293	42164	4	5.3	1325	41766	4.8	5	1042	44229	4275	5.2	1224	42626	NA	NA	NA	NA	NA	NA	NA	NA	NA	NA	NA	NA	NA	NA	NA	NA	NA	NA	NA	NA	NA
F077_01	Fribourg	2014	F077	1_2014	140	NA	15	NA	5.7	6	1053	50984	5.2	6.5	1.25	50017	5.6	5.6	1	49287	5.4	5.9	1093	49278	5475	6	1099	49892	NA	NA	NA	NA	NA	NA	NA	NA	NA	NA	NA	NA	NA	NA	NA	NA	NA	NA	NA	NA	NA
F077_02	Fribourg	2014	F077	2_2014	143	NA	14	NA	4.2	6	1429	44084	5.3	6.4	1208	50234	4.5	6.4	1422	46358	4.4	5	1136	42671	4.6	5.95	1299	45837	NA	NA	NA	NA	NA	NA	NA	NA	NA	NA	NA	NA	NA	NA	NA	NA	NA	NA	NA	NA	NA
F077_03	Fribourg	2014	F077	3_2014	156	NA	15	NA	6.6	6.9	1045	58612	5.4	6.4	1185	50728	5.2	6.2	1192	49191	5	5.4	1.08	46105	5.55	6225	1126	51159	NA	NA	NA	NA	NA	NA	NA	NA	NA	NA	NA	NA	NA	NA	NA	NA	NA	NA	NA	NA	NA
F077_04	Fribourg	2014	F077	4_2014	162	NA	16	NA	5.2	6.8	1308	50837	5	6.7	1.34	49549	4.3	5.9	1372	44309	5.8	7	1207	54589	5075	6.6	1307	49821	NA	NA	NA	NA	NA	NA	NA	NA	NA	NA	NA	NA	NA	NA	NA	NA	NA	NA	NA	NA	NA
F077_05	Fribourg	2014	F077	5_2014	151	NA	14	NA	5.1	6.2	1216	48714	4.6	5.3	1152	44185	4.5	5	1111	43058	3.8	4.7	1237	39797	4.5	5.3	1179	43938	NA	NA	NA	NA	NA	NA	NA	NA	NA	NA	NA	NA	NA	NA	NA	NA	NA	NA	NA	NA	NA
F077_06	Fribourg	2014	F077	6_2014	118	NA	14	NA	5.7	6.4	1123	52219	6.4	6.7	1047	56819	6.1	7	1148	56.22	5	4.9	0.98	44744	5.8	6.25	1074	52501	NA	NA	NA	NA	NA	NA	NA	NA	NA	NA	NA	NA	NA	NA	NA	NA	NA	NA	NA	NA	NA
F077_07	Fribourg	2014	F077	7_2014	154	NA	14	NA	4.9	5.4	1102	45683	4.9	5.5	1122	45946	4.2	5.6	1333	43.22	4.9	5.5	1122	45946	4725	5.5	1.17	45199	NA	NA	NA	NA	NA	NA	NA	NA	NA	NA	NA	NA	NA	NA	NA	NA	NA	NA	NA	NA	NA
F077_08	Fribourg	2014	F077	1_2014	110	NA	13	NA	5.3	6	1132	49102	5.3	5.8	1094	48531	5	6	1.2	47.71	5	6.4	1.28	48765	5.15	6.05	1177	48527	NA	NA	NA	NA	NA	NA	NA	NA	NA	NA	NA	NA	NA	NA	NA	NA	NA	NA	NA	NA	NA
F077_09	Fribourg	2014	F077	2_2014	134	NA	14	NA	4.7	4.5	0.957	42557	5.5	5.9	1073	49741	4.7	4.5	0.957	42557	4.5	5.2	1156	43538	4.85	5025	1036	44598	NA	NA	NA	NA	NA	NA	NA	NA	NA	NA	NA	NA	NA	NA	NA	NA	NA	NA	NA	NA	NA
F077_10	Fribourg	2014	F077	3_2014	131	NA	14	NA	6.8	6.8	1	59337	5.8	7.2	1241	55206	5.3	6.4	1208	50234	6	6.6	1.1	54.38	5975	6.75	1137	54789	NA	NA	NA	NA	NA	NA	NA	NA	NA	NA	NA	NA	NA	NA	NA	NA	NA	NA	NA	NA	NA
F077_11	Fribourg	2014	F077	4_2014	114	NA	14	NA	5.8	6.9	1.19	54.28	7.3	7.5	1027	64931	7.4	8.6	1162	69.99	5.7	6.8	1193	53442	6.55	7.45	1143	60661	NA	NA	NA	NA	NA	NA	NA	NA	NA	NA	NA	NA	NA	NA	NA	NA	NA	NA	NA	NA	NA
F077_12	Fribourg	2014	F077	5_2014	152	NA	15	NA	5.7	6.8	1193	53442	5.3	7	1321	51.91	4.5	5.8	1289	44.96	4.6	6	1304	45881	5025	6.4	1277	49048	NA	NA	NA	NA	NA	NA	NA	NA	NA	NA	NA	NA	NA	NA	NA	NA	NA	NA	NA	NA	NA
F077_13	Fribourg	2014	F077	7_2014	154	NA	14	NA	4.4	6	1364	44978	4.3	6.1	1419	44751	4.2	5.9	1405	43869	3.6	5.2	1444	40011	4125	5.8	1408	43402	NA	NA	NA	NA	NA	NA	NA	NA	NA	NA	NA	NA	NA	NA	NA	NA	NA	NA	NA	NA	NA
F078_01	Fribourg	2014	F078	1_2014	123	NA	14	NA	5.1	5.3	1039	46251	5.4	5.1	0.944	46916	5	5.1	1.02	45291	5.2	5	0.962	45814	5175	5125	0.991	46068	NA	NA	NA	NA	NA	NA	NA	NA	NA	NA	NA	NA	NA	NA	NA	NA	NA	NA	NA	NA	NA
F078_02	Fribourg	2014	F078	2_2014	135	NA	11	NA	4.5	4.8	1067	42575	5	5.1	1.02	45291	4.1	4.5	1098	40436	4.1	4.1	1	39553	4425	4625	1046	41964	NA	NA	NA	NA	NA	NA	NA	NA	NA	NA	NA	NA	NA	NA	NA	NA	NA	NA	NA	NA	NA
F078_03	Fribourg	2014	F078	3_2014	102	NA	9	NA	6.2	5.9	0.952	53.03	7.4	6.8	0.919	62639	6.4	5.7	0.891	53265	6.4	6.6	1031	56468	6.6	6.25	0.948	56.35	NA	NA	NA	NA	NA	NA	NA	NA	NA	NA	NA	NA	NA	NA	NA	NA	NA	NA	NA	NA	NA
F078_04	Fribourg	2014	F078	4_2014	159	NA	14	NA	5.5	5.3	0.964	47935	5.1	5.4	1059	46528	4.7	4.9	1043	43583	3.5	4.3	1229	38015	4.7	4975	1073	44015	NA	NA	NA	NA	NA	NA	NA	NA	NA	NA	NA	NA	NA	NA	NA	NA	NA	NA	NA	NA	NA
F078_05	Fribourg	2014	F078	5_2014	123	NA	14	NA	5	5.2	1.04	45563	4.8	4.7	0.979	43444	5.5	5.3	0.964	47935	4.3	4.4	1023	40904	4.9	4.9	1002	44462	NA	NA	NA	NA	NA	NA	NA	NA	NA	NA	NA	NA	NA	NA	NA	NA	NA	NA	NA	NA	NA
F078_06	Fribourg	2014	F078	6_2014	151	NA	16	NA	4.4	5.8	1318	44522	4.2	5.4	1286	42783	4.3	5.3	1233	42967	4.6	6.4	1391	46835	4375	5725	1307	44277	NA	NA	NA	NA	NA	NA	NA	NA	NA	NA	NA	NA	NA	NA	NA	NA	NA	NA	NA	NA	NA
F078_07	Fribourg	2014	F078	7_2014	127	NA	13	NA	6.4	6.1	0.953	54698	5.8	5.8	1	50822	5.3	6.1	1151	49386	6.6	7.2	1091	59695	6025	6.3	1049	53.65	NA	NA	NA	NA	NA	NA	NA	NA	NA	NA	NA	NA	NA	NA	NA	NA	NA	NA	NA	NA	NA
F078_08	Fribourg	2014	F078	1_2014	130	NA	13	NA	4.9	6.2	1265	47766	5.2	6.3	1212	49467	4.6	6.3	1.37	46597	4	5.8	1.45	42792	4675	6.15	1324	46656	NA	NA	NA	NA	NA	NA	NA	NA	NA	NA	NA	NA	NA	NA	NA	NA	NA	NA	NA	NA	NA
F078_09	Fribourg	2014	F078	5_2014	137	NA	13	NA	5	6.5	1.3	49027	5.6	7.6	1357	55277	4.2	5.8	1381	43653	5.7	7.5	1316	55554	5125	6.85	1338	50878	NA	NA	NA	NA	NA	NA	NA	NA	NA	NA	NA	NA	NA	NA	NA	NA	NA	NA	NA	NA	NA
F078_10	Fribourg	2014	F078	3_2014	150	NA	14	NA	5.7	6.6	1158	52833	5.8	6.1	1052	51775	4.7	5.3	1128	44594	6.3	6.1	0.968	54207	5625	6025	1076	50852	NA	NA	NA	NA	NA	NA	NA	NA	NA	NA	NA	NA	NA	NA	NA	NA	NA	NA	NA	NA	NA
F078_11	Fribourg	2014	F078	4_2014	166	NA	16	NA	5.4	6.2	1148	50.15	7.1	7.7	1085	64512	5.3	6.7	1264	51075	5.9	6.2	1051	52581	5925	6.7	1137	54.58	NA	NA	NA	NA	NA	NA	NA	NA	NA	NA	NA	NA	NA	NA	NA	NA	NA	NA	NA	NA	NA
F078_12	Fribourg	2014	F078	2_2014	79	NA	12	NA	5.4	5.9	1093	49278	5.4	5.8	1074	48986	5.7	5.7	1	50048	5.6	5.7	1018	49594	5525	5775	1046	49477	NA	NA	NA	NA	NA	NA	NA	NA	NA	NA	NA	NA	NA	NA	NA	NA	NA	NA	NA	NA	NA
F078_13	Fribourg	2014	F078	6_2014	93	NA	9	NA	4	4.7	1175	40512	4	4.8	1.2	40723	3.1	4.3	1387	36732	3.3	4.7	1424	38044	3.6	4625	1297	39003	NA	NA	NA	NA	NA	NA	NA	NA	NA	NA	NA	NA	NA	NA	NA	NA	NA	NA	NA	NA	NA
F078_14	Fribourg	2014	F078	7_2014	134	NA	14	NA	6.2	7.5	1.21	58433	5.2	6.4	1231	49743	5.2	6.4	1231	49743	6.8	6.6	0.971	58583	5.85	6725	1.16	54125	NA	NA	NA	NA	NA	NA	NA	NA	NA	NA	NA	NA	NA	NA	NA	NA	NA	NA	NA	NA	NA
F079_01	Fribourg	2014	F079	1_2014	132	NA	14	NA	5.2	6	1154	48636	4.8	6.7	1396	48542	4.7	5.6	1191	45345	3.7	5	1351	40016	4.6	5825	1273	45635	NA	NA	NA	NA	NA	NA	NA	NA	NA	NA	NA	NA	NA	NA	NA	NA	NA	NA	NA	NA	NA
F079_02	Fribourg	2014	F079	2_2014	173	NA	14	NA	5.3	5.3	1	47.09	6	5.2	0.867	49738	4.5	5	1111	43058	4.8	4.7	0.979	43444	5.15	5.05	0.989	45832	NA	NA	NA	NA	NA	NA	NA	NA	NA	NA	NA	NA	NA	NA	NA	NA	NA	NA	NA	NA	NA
F079_03	Fribourg	2014	F079	3_2014	NA	NA	NA	NA	NA	NA	NA	NA	NA	NA	NA	NA	NA	NA	NA	NA	NA	NA	NA	NA	NA	NA	NA	NA	NA	NA	NA	NA	NA	NA	NA	NA	NA	NA	NA	NA	NA	NA	NA	NA	NA	NA	NA	NA	NA
F079_04	Fribourg	2014	F079	4_2014	122	NA	13	NA	4.9	5.8	1184	46731	4.8	6	1.25	46792	4.6	5.5	1196	44673	4.3	5.5	1279	43417	4.65	5.7	1227	45403	NA	NA	NA	NA	NA	NA	NA	NA	NA	NA	NA	NA	NA	NA	NA	NA	NA	NA	NA	NA	NA
F079_05	Fribourg	2014	F079	5_2014	164	NA	16	NA	6.9	8.3	1203	65532	5.5	6.6	1.2	51.81	6.3	7.1	1127	57657	5.1	5.2	1.02	45973	5.95	6.8	1137	55243	NA	NA	NA	NA	NA	NA	NA	NA	NA	NA	NA	NA	NA	NA	NA	NA	NA	NA	NA	NA	NA
F079_06	Fribourg	2014	F079	6_2014	148	NA	13	NA	5.5	6.5	1182	51517	5.3	6	1132	49102	5.6	6	1071	50511	5.6	6.4	1143	51.72	5.5	6225	1132	50713	NA	NA	NA	NA	NA	NA	NA	NA	NA	NA	NA	NA	NA	NA	NA	NA	NA	NA	NA	NA	NA
F079_07	Fribourg	2014	F079	7_2014	173	NA	16	NA	4.3	5.3	1233	42967	5.5	5.9	1073	49741	4.7	5.5	1.17	45096	5.4	5.8	1074	48986	4975	5625	1137	46697	NA	NA	NA	NA	NA	NA	NA	NA	NA	NA	NA	NA	NA	NA	NA	NA	NA	NA	NA	NA	NA
F079_08	Fribourg	2014	F079	1_2014	132	NA	13	NA	6.1	6	0.984	52893	5.5	5.7	1036	49143	5	5.6	1.12	46643	5.6	5.8	1036	49901	5.55	5775	1044	49645	NA	NA	NA	NA	NA	NA	NA	NA	NA	NA	NA	NA	NA	NA	NA	NA	NA	NA	NA	NA	NA
F079_09	Fribourg	2014	F079	2_2014	129	NA	14	NA	5.5	5	0.909	47019	5.6	4.5	0.804	45843	4.4	4.1	0.932	40528	5.1	4.2	0.824	43143	5.15	4.45	0.867	44133	NA	NA	NA	NA	NA	NA	NA	NA	NA	NA	NA	NA	NA	NA	NA	NA	NA	NA	NA	NA	NA
F079_10	Fribourg	2014	F079	3_2014	117	NA	12	NA	6.1	6.7	1098	55.23	5	5.8	1.16	47178	5.3	6.4	1208	50234	5	5.5	1.1	46374	5.35	6.1	1141	49754	NA	NA	NA	NA	NA	NA	NA	NA	NA	NA	NA	NA	NA	NA	NA	NA	NA	NA	NA	NA	NA
F079_11	Fribourg	2014	F079	4_2014	185	NA	15	NA	6	6.3	1.05	53.4	4.4	5.9	1341	44751	4.7	5.2	1106	44343	4.5	6.2	1378	45894	4.9	5.9	1219	47097	NA	NA	NA	NA	NA	NA	NA	NA	NA	NA	NA	NA	NA	NA	NA	NA	NA	NA	NA	NA	NA
F079_12	Fribourg	2014	F079	6_2014	130	NA	13	NA	5.5	5.4	0.982	48238	4.9	5	1.02	44623	4.8	5.5	1146	45.52	5.2	5.7	1096	47798	5.1	5.4	1061	46545	NA	NA	NA	NA	NA	NA	NA	NA	NA	NA	NA	NA	NA	NA	NA	NA	NA	NA	NA	NA	NA
F079_13	Fribourg	2014	F079	7_2014	130	NA	16	NA	4.6	6	1304	45881	4.6	5.9	1283	45641	4.7	6	1277	46335	5	6.6	1.32	49289	4725	6125	1296	46786	NA	NA	NA	NA	NA	NA	NA	NA	NA	NA	NA	NA	NA	NA	NA	NA	NA	NA	NA	NA	NA
F080_01	Fribourg	2014	F080	1_2014	145	NA	14	NA	4.7	5.6	1191	45345	4.3	4.9	1.14	42058	4.8	5.3	1104	45006	4.8	5.4	1125	45263	4.65	5.3	1.14	44418	NA	NA	NA	NA	NA	NA	NA	NA	NA	NA	NA	NA	NA	NA	NA	NA	NA	NA	NA	NA	NA
F080_02	Fribourg	2014	F080	2_2014	156	NA	13	NA	5.3	5.7	1075	48245	4.9	5.6	1143	46209	5.5	5.7	1036	49143	4.6	5.1	1109	43693	5075	5525	1091	46822	NA	NA	NA	NA	NA	NA	NA	NA	NA	NA	NA	NA	NA	NA	NA	NA	NA	NA	NA	NA	NA
F080_03	Fribourg	2014	F080	3_2014	172	NA	16	NA	5.2	5.3	1019	46.67	4.3	4.8	1116	41829	5.1	5.4	1059	46528	5.9	6	1017	51935	5125	5375	1053	46.74	NA	NA	NA	NA	NA	NA	NA	NA	NA	NA	NA	NA	NA	NA	NA	NA	NA	NA	NA	NA	NA
F080_04	Fribourg	2014	F080	4_2014	153	NA	15	NA	5.9	5.8	0.983	51285	6	6.6	1.1	54.38	4.9	5.3	1082	45419	4.6	5.6	1217	44916	5.35	5825	1096	49	NA	NA	NA	NA	NA	NA	NA	NA	NA	NA	NA	NA	NA	NA	NA	NA	NA	NA	NA	NA	NA
F080_06	Fribourg	2014	F080	5_2014	32	NA	4	NA	2	3.6	1.8	32732	1.5	2.1	1.4	30462	1.3	1.9	1462	30041	1.1	1.7	1545	29673	1475	2325	1552	30727	NA	NA	NA	NA	NA	NA	NA	NA	NA	NA	NA	NA	NA	NA	NA	NA	NA	NA	NA	NA	NA
F080_07	Fribourg	2014	F080	6_2014	177	NA	14	NA	5.1	5.8	1137	47627	5	5	1	45018	4.9	5.2	1061	45155	4.4	4.1	0.932	40528	4.85	5025	1033	44582	NA	NA	NA	NA	NA	NA	NA	NA	NA	NA	NA	NA	NA	NA	NA	NA	NA	NA	NA	NA	NA
F080_10	Fribourg	2014	F080	7_2014	NA	NA	NA	NA	NA	NA	NA	NA	NA	NA	NA	NA	NA	NA	NA	NA	NA	NA	NA	NA	NA	NA	NA	NA	NA	NA	NA	NA	NA	NA	NA	NA	NA	NA	NA	NA	NA	NA	NA	NA	NA	NA	NA	NA	NA
F080_11	Fribourg	2014	F080	1_2014	27	NA	4	NA	2.2	3	1364	32583	1.7	2.4	1412	31022	1.8	2.9	1611	31638	2.2	3.5	1591	33128	1975	2.95	1494	32093	NA	NA	NA	NA	NA	NA	NA	NA	NA	NA	NA	NA	NA	NA	NA	NA	NA	NA	NA	NA	NA
F080_12	Fribourg	2014	F080	2_2014	160	NA	14	NA	5.4	6.2	1148	50.15	4.9	5.2	1061	45155	5.5	6	1091	50039	4.4	5.1	1159	42905	5.05	5625	1115	47062	NA	NA	NA	NA	NA	NA	NA	NA	NA	NA	NA	NA	NA	NA	NA	NA	NA	NA	NA	NA	NA
F080_13	Fribourg	2014	F080	3_2014	58	NA	8	NA	5.6	6.2	1107	51117	6.1	6.2	1016	53565	4.7	5.2	1106	44343	4.6	5.2	1.13	43939	5.25	5.7	1.09	48241	NA	NA	NA	NA	NA	NA	NA	NA	NA	NA	NA	NA	NA	NA	NA	NA	NA	NA	NA	NA	NA
F080_14	Fribourg	2014	F080	4_2014	131	NA	12	NA	5.9	5.4	0.915	49975	5.5	6.6	1.2	51.81	4.9	5.4	1102	45683	4.6	5.5	1196	44673	5225	5725	1103	48035	NA	NA	NA	NA	NA	NA	NA	NA	NA	NA	NA	NA	NA	NA	NA	NA	NA	NA	NA	NA	NA
F080_15	Fribourg	2014	F080	5_2014	140	NA	16	NA	6.4	6.9	1078	57518	7.7	8.3	1078	70758	6.1	7	1148	56.22	6.5	7.7	1185	60883	6675	7475	1122	61345	NA	NA	NA	NA	NA	NA	NA	NA	NA	NA	NA	NA	NA	NA	NA	NA	NA	NA	NA	NA	NA
F080_16	Fribourg	2014	F080	6_2014	129	NA	13	NA	5.2	5.5	1058	47236	5.5	6.1	1109	50337	5	5.2	1.04	45563	5.1	5	0.98	45415	5.2	5.45	1047	47138	NA	NA	NA	NA	NA	NA	NA	NA	NA	NA	NA	NA	NA	NA	NA	NA	NA	NA	NA	NA	NA
F080_17	Fribourg	2014	F080	7_2014	164	NA	14	NA	5.6	6.4	1143	51.72	5.3	7.2	1358	52464	4.8	5.1	1063	44489	5	6.2	1.24	48239	5175	6225	1201	49228	NA	NA	NA	NA	NA	NA	NA	NA	NA	NA	NA	NA	NA	NA	NA	NA	NA	NA	NA	NA	NA
F083_02	Fribourg	2014	F083	1_2014	NA	NA	NA	NA	NA	NA	NA	NA	NA	NA	NA	NA	NA	NA	NA	NA	NA	NA	NA	NA	NA	NA	NA	NA	NA	NA	NA	NA	NA	NA	NA	NA	NA	NA	NA	NA	NA	NA	NA	NA	NA	NA	NA	NA	NA
F083_03	Fribourg	2014	F083	3_2014	156	NA	13	NA	5.5	5.9	1073	49741	5.7	5.1	0.895	48.15	4.9	4.8	0.98	44087	4.1	5.1	1244	41736	5.05	5225	1048	45929	NA	NA	NA	NA	NA	NA	NA	NA	NA	NA	NA	NA	NA	NA	NA	NA	NA	NA	NA	NA	NA
F083_05	Fribourg	2014	F083	4_2014	58	NA	8	NA	3.4	4.6	1353	38217	4.2	4	0.952	39647	2.7	3.6	1333	34536	2	2.7	1.35	31851	3075	3725	1247	36063	NA	NA	NA	NA	NA	NA	NA	NA	NA	NA	NA	NA	NA	NA	NA	NA	NA	NA	NA	NA	NA
F083_06	Fribourg	2014	F083	5_2014	169	NA	17	NA	6.5	7.1	1092	58774	7.2	7.7	1069	65123	5.5	6.1	1109	50337	6.1	6.5	1066	54567	6325	6.85	1084	57.2	NA	NA	NA	NA	NA	NA	NA	NA	NA	NA	NA	NA	NA	NA	NA	NA	NA	NA	NA	NA	NA
F083_07	Fribourg	2014	F083	2_2014	4	NA	1	NA	1.5	2.4	1.6	30682	1	1.3	1.3	29364	0.9	1.3	1444	29272	0.8	1.4	1.75	29.22	1.05	1.6	1524	29635	NA	NA	NA	NA	NA	NA	NA	NA	NA	NA	NA	NA	NA	NA	NA	NA	NA	NA	NA	NA	NA
F083_08	Fribourg	2014	F083	6_2014	35	NA	5	NA	4	4.6	1.15	40301	3.4	3.5	1029	36259	2.7	3.2	1185	33981	2.8	2.9	1036	33.78	3225	3.55	1.1	36.08	NA	NA	NA	NA	NA	NA	NA	NA	NA	NA	NA	NA	NA	NA	NA	NA	NA	NA	NA	NA	NA
F083_09	Fribourg	2014	F083	7_2014	145	NA	16	NA	7.4	7.1	0.959	63885	9.3	8.6	0.925	83132	8.8	8.3	0.943	78129	5.6	6.8	1214	52918	7775	7.7	1.01	69516	NA	NA	NA	NA	NA	NA	NA	NA	NA	NA	NA	NA	NA	NA	NA	NA	NA	NA	NA	NA	NA
I345_01	Fribourg	2011	I345	1	123	180	9	12	3.3	3.7	1121	36338	3.8	5.2	1368	40781	3.9	4.1	1051	38912	3.7	5.1	1378	40206	3675	4525	1.23	39059	1815265	478985	1267169	84178	285167	173995	354245	1011146	818477	330786	218527	688299	9173946	631703	0.0208	1353503	1298381	0	1448183	90484	0
I345_02	Fribourg	2011	I345	2	130	185	7	10	4.1	4	0.976	39.33	4	4.6	1.15	40301	4.2	4.7	1119	41235	3.5	3.4	0.971	36342	3.95	4175	1054	39302	2081725	53987	1933562	81487	318779	135342	40395	2105359	8660699	355929	161892	1088723	9590365	298185	37737	112522	26755	268016	2433763	0.6375	0
I345_03	Fribourg	2011	I345	3	105	173	8	12	4	5.1	1275	41351	3.9	5.4	1385	41.57	4	5.2	1.3	41559	3.4	4.2	1235	37515	3825	4975	1299	40499	2730833	336536	1846162	193354	391368	135669	293152	1434532	5858038	62136	185384	582783	6234692	280244	0.0234	909691	2484	360631	2629731	0.3123	163759
I345_04	Fribourg	2011	I345	4	92	153	6	9	3.5	4.1	1171	37649	3.2	4	1.25	36556	3.9	4	1026	38702	3.5	4.4	1257	38197	3525	4125	1176	37776	219264	399369	2227903	108828	356923	171597	309716	2719807	9641121	263579	44586	1297911	10876703	87251	0.3845	769735	22181	272474	226228	0	0.0792
I345_05	Fribourg	2011	I345	5	150	244	8.5	13	4.2	5.1	1214	42124	4.2	4.3	1024	40333	4.5	4.8	1067	42575	4.1	4.9	1195	41306	4.25	4775	1125	41584	2467076	854796	1583786	113625	219319	145048	282058	1359089	8036853	172889	105854	1133668	10691625	283186	29268	1176107	0.5275	464612	2484321	0	0
I345_06	Fribourg	2011	I345	6	96	152	6	9	3.9	4.2	1077	39121	3.5	4.2	1.2	37833	3	4	1333	35.96	3.3	4.3	1303	37.37	3425	4175	1228	37571	1294967	387987	1023645	112657	202182	46992	29521	1831469	9087448	256559	78943	1827568	10793125	233468	0.8909	1299327	97561	0	3113972	0	0
I345_07	Fribourg	2011	I345	7	75	145	6	11	3.4	4	1176	37.16	3.4	4.2	1235	37515	2.7	3.7	1.37	34673	3.6	4.4	1222	38529	3275	4075	1251	36969	379242	77242	1900653	14606	66946	75179	16785	2157421	8348843	99118	397225	912609	8694924	750321	0.0379	94942	1016158	67074	818715	130534	0
I345_A	Salerno	2011	I345	9S	NA	136	NA	10	4.7	4.3	0.915	42038	3.2	3.1	0.969	35034	3.1	3.9	1258	36097	2.9	3.6	1241	35071	3475	3725	1096	37.06	838149	84968	1652059	40192	334842	91868	354056	2025355	9721221	156181	22271	2421197	11226712	57635	0	1109282	10277	244193	1347069	0	0
I345_B	Salerno	2011	I345	6S	NA	116	NA	10	3.5	3.6	1029	36.72	4.3	2.8	0.651	37044	3.5	3.9	1114	37.28	3.1	3.2	1032	34958	3.6	3375	0.957	36501	1372538	297513	1829932	62251	321305	17304	446787	220961	10059833	348243	75641	1494603	10550175	133578	0.0461	1534579	40634	43051	167545	0.5277	0
I345_C	Salerno	2011	I345	6S	NA	102	NA	7	2.8	3.3	1179	34369	2.8	3.4	1214	34514	3.3	4.5	1364	37708	2.5	3.5	1.4	33884	2.85	3675	1289	35119	1229733	208652	1613495	131369	365281	200879	132151	2249054	12570093	256139	35682	147665	11483344	6621	36561	225903	210527	239262	1493729	34906	0
I345_D	Salerno	2011	I345	1S	NA	130	NA	10	5.3	4.9	0.925	45.92	3.8	3.5	0.921	37359	3.9	4.2	1077	39121	4.5	4.1	0.911	40855	4375	4.2	0.958	40814	1817982	37406	2195104	96698	430995	133645	364724	1762257	9513318	192413	77186	1667189	10678351	140831	0.015	1380377	0.7178	283885	2081425	0	0
I345_E	Salerno	2011	I345	7S	NA	90	NA	9	3.4	4.2	1235	37515	3.6	3.7	1028	37195	4.1	4.4	1073	40217	1.7	4.1	2412	32384	3.2	4.1	1437	36828	909903	212335	1604432	143077	685088	354062	263521	3277396	11584382	252922	148939	1808305	11006106	33.16	153035	109846	116996	167532	1999976	0.853	0.0999
I345_F	Salerno	2011	I345	4S	NA	57	NA	8	NA	NA	NA	NA	NA	NA	NA	NA	NA	NA	NA	NA	NA	NA	NA	NA	NA	NA	NA	NA	762974	103643	1524819	9508	288414	191469	201807	2605549	11687836	191875	39631	160871	10471429	89164	23802	610361	78263	451078	1623529	15097	0.104
I345_G	Salerno	2011	I345	6S	NA	115	NA	9	3.4	2.9	0.853	35148	3.1	3.2	1032	34958	3.3	2.9	0.879	34917	2.3	2.9	1261	32685	3025	2975	1006	34427	277291	13175	647529	35127	95117	15816	208185	3610525	867218	110489	271999	3898837	11973387	104028	21588	466375	1146	0	1292212	0.2544	21498
I345_H	Salerno	2011	I345	5S	NA	100	NA	11	3.5	4.3	1229	38015	2.9	3.5	1207	34921	4.1	4.7	1146	40873	3.3	3.9	1182	36685	3.45	4.1	1191	37623	75722	121566	1032177	67702	200957	116344	268948	325326	11704297	388176	96619	2170492	11645924	255293	32923	312203	732006	300263	351404	46712	808666
I345_I	Salerno	2011	I345	4S	NA	80	NA	8	2.7	2.9	1074	33558	3.2	4.1	1281	36721	3.4	3.9	1147	36981	2.3	3.4	1478	33264	2.9	3575	1245	35131	1214353	548833	1463436	81265	371325	242007	0.6416	1385705	12463722	540971	60615	1111512	11602096	187487	40224	684434	39539	236372	955703	14575	0.1299
I345_M	Salerno	2011	I345	4S	NA	125	NA	9	4.5	4.5	1	41843	3.9	4.2	1077	39121	3.6	3.9	1083	37.58	3.7	4.1	1108	38277	3925	4175	1067	39205	2413707	840032	165804	158777	436862	176364	536744	1668439	11978424	65288	262935	635309	9941356	478841	70203	789725	12866	126347	2584178	0	0
I345_N	Salerno	2011	I345	2S	NA	78	NA	8	4.1	6.5	1585	44677	3.1	5.5	1774	38583	3.5	5.5	1571	40157	4.3	5.5	1279	43417	3.75	5.8	1553	41708	151427	210449	1389908	172009	266251	96784	111699	1950295	13262156	489729	9694	1384085	10861601	190441	1034	705452	220985	0	3680781	0	0.9695
I345_O	Salerno	2011	I345	3S	NA	70	NA	10	2.3	2.9	1261	32685	2.4	3.3	1375	33389	2.6	4.1	1577	34921	2.3	3.4	1478	33264	3.45	3.45	1423	33565	2400048	955949	2004927	206345	438307	219391	19908	176824	11378441	472557	40561	136674	11461967	10184	71978	313629	44271	37514	1123149	1186	0
I345_P	Salerno	2011	I345	8S	NA	50	NA	11	NA	NA	NA	NA	NA	NA	NA	NA	NA	NA	NA	NA	NA	NA	NA	NA	NA	NA	NA	NA	1188975	158882	1281967	156896	215297	109003	208775	2544195	10462237	264935	135238	2157518	10552177	325779	0.1605	142582	42275	240554	1394766	11534	0.204
I345_R	Salerno	2011	I345	6S	NA	NA	NA	NA	NA	NA	NA	NA	NA	NA	NA	NA	NA	NA	NA	NA	NA	NA	NA	NA	NA	NA	NA	NA	1145221	317713	1491549	86947	332773	181973	17121	2158459	1232314	300717	171422	174369	11819652	476475	58908	635732	110961	0	2578615	21933	0
I373_01	Fribourg	2011	I373	1	82	145	7	11	3.8	4	1053	38.39	3.3	4	1212	36857	3.4	4.1	1206	37338	3.5	4.3	1229	38015	3.5	4.1	1175	37.65	106403	273838	2124494	41044	73886	579695	904906	1708735	7318917	706859	331507	1204981	8903682	1355304	0	1292864	963374	77481	764712	65659	0
I373_02	Fribourg	2011	I373	2	80	142	9	12	3.2	4.7	1469	37.7	2.9	4.3	1483	36103	3.4	3.5	1029	36259	3.3	4	1212	36857	3.2	4125	1298	36.73	540186	174443	1939144	28412	73.08	726707	914071	1512174	8955882	831935	366366	841496	9592106	1201691	0	1385961	589803	58462	231932	86504	0
I373_03	Fribourg	2011	I373	3	108	202	8	14	2.9	4.5	1552	36393	3.2	4.3	1344	37.05	3.8	3.7	0.974	37774	3.9	4.6	1179	39949	3.45	4275	1262	37792	800266	24052	1620481	56348	627322	454812	787757	1886802	8126178	493494	407344	923063	8393381	1336799	157767	713301	648871	56884	343737	39456	0
I373_04	Fribourg	2011	I373	4	85	136	6	9	4.4	4.3	0.977	41.01	4.3	4.9	1.14	42058	3.7	4.3	1162	38668	3.9	4.5	1154	39743	4075	4.5	1108	40.37	926888	475959	815434	97254	181322	118251	273073	2290506	9256375	274075	111199	1782176	11046611	41034	0.0373	719146	1054876	379535	392839	133332	0
I373_05	Fribourg	2011	I373	5	108	162	8	12	4.2	5.1	1214	42124	5.7	4.6	0.807	46541	4.9	6.1	1245	47508	1	4.7	4.7	30834	3.95	5125	1992	41752	1750042	514344	2069168	106118	581268	369123	404287	2020395	8334273	64104	101481	1207394	1033232	285956	0.0332	875264	0.3088	290823	1805346	0	0
I373_06	Fribourg	2011	I373	6	121	125	11	17	3.4	5.1	1.5	39.08	3.8	6.1	1605	42513	4	6.2	1.55	43603	4.2	6.2	1476	44513	3.85	5.9	1533	42427	1301788	327934	211622	50666	65992	448171	1202488	1677675	7966201	12913	402393	857065	9162101	1100039	0	815193	1296373	78071	1222505	140438	0
I373_07	Fribourg	2011	I373	7	108	187	8	13	3.5	5.7	1629	40506	4.1	6.3	1537	44264	3.6	5.2	1444	40011	4.2	5.7	1357	43437	3.85	5725	1492	42055	651136	183237	1371932	64587	363699	644328	1019115	2560783	8358834	220895	438985	1054671	9430725	1286356	0.0079	1029618	966954	91733	791772	123523	0
I373_A	Salerno	2011	I373	5S	NA	99	NA	19	2.5	2.8	1.12	32988	2.9	3.3	1138	34619	2.7	3.2	1185	33981	3.2	4.5	1406	37376	2825	3.45	1212	34741	1017669	352148	1708285	104233	671195	558486	457485	311729	11038123	735922	470516	1070339	10244397	1338691	0.0434	762651	853476	78008	44663	96342	46028
I373_B	Salerno	2011	I373	6S	NA	76	NA	11	3.9	4.2	1077	39121	2.8	2.8	1	33631	3.6	3.5	0.972	36806	2.9	3.5	1207	34921	3.3	3.5	1064	36.12	1008131	400914	1683354	119638	441288	54616	467746	2594331	10877791	645881	192492	1424817	1108153	590443	0	614136	714855	383753	278483	206492	537281
I373_D	Salerno	2011	I373	1S	NA	138	NA	10	4.1	3.4	0.829	37972	3.8	3.2	0.842	36729	4.1	3.1	0.756	37278	3.8	3.3	0.868	36.94	3.95	3.3	0.824	37.23	2077303	929479	1227627	121949	26515	16376	301176	2572278	10341279	267764	52753	1931473	1095705	143533	0	869675	10232	536729	1932261	0	0
I373_E	Salerno	2011	I373	4S	NA	85	NA	12	3.5	4.5	1286	38379	3.5	4.7	1343	38739	3.3	4.1	1242	37029	3.5	4.6	1314	38559	3.45	4475	1296	38176	917542	279011	1322001	144408	208006	279305	626656	3485736	10490976	284843	481525	1240999	9745641	1216772	0.0853	85801	0.3182	36431	1129051	0.2189	12792
I373_F	Salerno	2011	I373	7S	NA	77	NA	12	3.2	3.9	1219	36.39	3.2	3.9	1219	36.39	3.5	4.4	1257	38197	3.3	4.4	1333	37539	3.3	4.15	1257	37129	1238143	236681	223.58	50169	492924	146998	601706	197809	9455957	160824	20545	1586547	10803568	717536	0	816621	958414	155302	1060207	107106	31271
I373_G	Salerno	2011	I373	9S	NA	107	NA	11	4.9	5.9	1204	46991	5.2	6.2	1192	49191	5.8	7.5	1293	56126	4.9	6.6	1347	48.79	5.2	6.55	1259	50274	3113045	980928	1367116	279097	307633	95055	70956	1762062	10057157	496514	252257	1373199	9683774	741621	0	1276585	811891	288764	286424	16.53	452551
I373_H	Salerno	2011	I373	4S	NA	100	NA	7	3.4	3.2	0.941	35708	2.3	2.9	1261	32685	4.3	4.1	0.953	40201	3.9	3.9	1	38491	3475	3525	1039	36771	1683455	49.42	1947349	192774	747103	26102	523168	3537928	10137973	275774	363037	2454244	11126966	1329708	0.1019	172431	25953	245232	2250961	0	0
I373_I	Salerno	2011	I373	3S	NA	154	NA	10	3.9	4.1	1051	38912	3.1	2.9	0.935	34458	3.9	3.9	1	38491	3.3	3.2	0.97	35457	3.45	3.45	0.989	36829	1012529	340565	1470008	36855	36207	244875	66964	2455438	9675828	301434	287521	1531482	10048283	53694	0.1028	689123	632282	44238	747857	60992	266581
I373_L	Salerno	2011	I373	8S	NA	94	NA	10	3.3	3.8	1152	36512	2.8	3.1	1107	34076	4.2	3.9	0.929	39416	4.6	3.5	0.761	39631	3725	3575	0.987	37409	1916692	490262	1914427	13031	474434	172839	563078	2131455	10577514	0	287406	1456673	11014481	857289	0.0625	737073	0.3687	143448	2288813	0	0
I396_01	Fribourg	2011	I396	1	120	233	10	17	3.6	4.7	1306	39.09	4.3	4.5	1047	41136	3.7	4.6	1243	39.25	3.6	4.7	1306	39.09	3.8	4625	1225	39642	149835	174819	2626309	21729	108817	534319	1307282	164356	7413768	115431	374465	742918	7860387	948076	12964	1215269	184813	0	325241	2.65	0
I396_02	Fribourg	2011	I396	2	105	173	5	11	3.3	4.5	1364	37708	3.1	5	1613	37821	2.9	4.1	1414	35812	3	4.8	1.6	37167	3075	4.6	1498	37127	1052787	19.48	2537836	34177	1129373	1084347	185953	1493325	8762925	7326	324283	1134439	8670929	691662	61975	560057	260369	0	67398	3489	0
I396_03	Fribourg	2011	I396	3	95	191	7	12	2.9	4.4	1517	36248	3.4	4.4	1294	37867	3.4	4	1176	37.16	3.5	4.4	1257	38197	3.3	4.3	1311	37368	1164379	258499	1610157	47186	60318	500249	892827	1603819	8716855	96682	515991	571477	8325212	1083804	0.0567	1051093	88774	34343	102257	71082	0
I396_04	Fribourg	2011	I396	4	NA	NA	NA	NA	NA	NA	NA	NA	NA	NA	NA	NA	NA	NA	NA	NA	NA	NA	NA	NA	NA	NA	NA	NA	NA	NA	NA	NA	NA	NA	NA	NA	NA	NA	NA	NA	NA	NA	NA	NA	NA	NA	NA	NA	NA
I396_05	Fribourg	2011	I396	5	47	75	5	8	3.9	5.3	1359	41.37	4	5.7	1425	42588	3.4	5.2	1529	39251	3.8	5.4	1421	41.17	3775	5.4	1434	41095	123153	290646	1611577	3717	69.59	220314	123515	3267848	10179273	303057	216115	283624	5648916	127933	0.021	53252	295472	0	66715	21573	24303
I396_06	Fribourg	2011	I396	6	74	125	6	10	4.2	4.5	1071	40785	3.8	4.3	1132	38998	3.9	4.6	1179	39949	4.2	5	1.19	41903	4025	4.6	1143	40409	1196091	286894	1827414	33302	533773	565228	790989	1732605	8768938	136818	466543	737234	8777855	97854	0.0447	394425	1155008	48731	312913	8823	35803
I396_07	Fribourg	2011	I396	7	18	38	3	5	1.5	2.5	1667	30754	1.5	2.2	1467	30536	1	2.2	2.2	29786	1	2.1	2.1	29741	1.25	2.25	1858	30204	423032	18289	1227653	21201	572098	497054	0.1926	1253815	10647719	362501	361786	241103	7082576	259449	0.2528	145914	0.0717	0	0.4847	0	0
I396_B	Salerno	2011	I396	1S	NA	93	NA	12	4.2	4.9	1167	41681	3.4	4.1	1206	37338	3.8	5.1	1342	40585	4.2	4.6	1095	41.01	3.9	4.7	1202	40154	2133697	787509	271128	9813	696135	264772	1147252	2705235	10533406	104273	110394	1624888	9671672	231579	0	250656	37852	218449	2546278	0	0
I396_C	Salerno	2011	I396	8S	NA	84	NA	11	2.3	2.9	1261	32685	1.9	1.9	1	30.88	2.5	2.1	0.84	32052	2.1	2.6	1238	31942	2.2	2375	1085	31.89	1902831	541715	1886613	83519	569044	361106	43345	2448267	11476096	0	916174	377408	12001212	2431565	0.1126	689069	774889	0.0236	30546	65516	389641
I396_D	Salerno	2011	I396	2S	NA	65	NA	10	2.5	2.9	1.16	33118	4.2	6	1429	44084	3	4.2	1.4	36265	3.3	4.2	1273	37.2	3.25	4.3	1315	37667	139298	906886	2553523	42912	697932	470537	0	2092261	1235545	0	21277	601048	7860013	20472	0	528232	198796	0	458273	103684	156212
I396_E	Salerno	2011	I396	5S	NA	25	NA	8	NA	NA	NA	NA	NA	NA	NA	NA	NA	NA	NA	NA	NA	NA	NA	NA	NA	NA	NA	NA	1292119	517322	1831615	83614	596395	29417	66518	2677135	12816607	132785	119397	309427	4538466	56644	0.0128	615462	127369	0	94611	0	53784
I396_F	Salerno	2011	I396	7S	NA	148	NA	9	2.7	2.8	1037	33415	2.3	2.5	1087	32.21	2.9	3.1	1069	34313	2.9	2.5	0.862	33376	2.7	2725	1014	33328	1353068	239063	2205065	23867	642061	318658	520787	201558	1122.56	502775	458168	872116	10135512	1065751	0	588409	91654	0	2.28	0	0
I396_H	Salerno	2011	I396	6S	NA	132	NA	11	3.9	4.6	1179	39949	4.5	4.7	1044	42332	3.5	4.4	1257	38197	3.8	4.2	1105	38796	3925	4475	1147	39818	1099618	12475	2891375	24668	932872	20939	517364	2667167	10157223	17163	260138	1437563	9745248	428956	0.0219	1615637	27116	0	216395	21375	43252
I396_I	Salerno	2011	I396	6S	NA	118	NA	9	2.5	3.9	1.56	34383	2.3	4.5	1957	34491	1.5	3.2	2133	31246	2.1	3.5	1667	32881	2.1	3775	1829	33.25	1973042	850129	1675411	113223	264547	154991	351926	2471042	9466453	27227	44754	2105006	12511973	128578	0	812312	0	546316	1891051	0.0961	0
I396_L	Salerno	2011	I396	9S	NA	98	NA	10	NA	NA	NA	NA	NA	NA	NA	NA	NA	NA	NA	NA	NA	NA	NA	NA	NA	NA	NA	NA	1253136	696449	1415239	41536	432051	229614	91819	2525831	9768271	111191	73498	505945	5527799	39877	0.018	1063477	689737	114186	42885	33093	91652
I397_B	Salerno	2011	I397	3S	NA	130	NA	10	3.9	4.4	1128	39536	2.8	3.4	1214	34514	2.8	3.5	1.25	34659	2.6	3.4	1308	34008	3.45	3.45	1225	35679	641892	111967	2235706	0.8978	605019	227027	611086	2637411	1011332	282923	28792	1318717	10870734	590456	0.0228	1247953	1004815	0.0452	400743	38141	180798
I397_C	Salerno	2011	I397	2S	NA	94	NA	10	3.5	3.1	0.886	35769	4.1	4.1	1	39553	4.1	4.1	1	39553	4.1	4.3	1049	39996	3.95	3.9	0.984	38718	103168	91556	2760573	18456	857039	195468	62109	2993396	11893116	191173	435831	1339723	953415	850871	0	349492	1008621	0	377663	14454	340949
I397_D	Salerno	2011	I397	5S	NA	90	NA	12	2.8	4.3	1536	35792	3.7	4.3	1162	38668	3.3	3.8	1152	36512	3.3	3.5	1061	35988	3275	3975	1227	36.74	1742601	324569	3034517	87916	81378	220593	324206	1793441	7214101	23646	373629	141475	895045	1066525	0.0142	1024831	1580647	0	1368828	6266	286843
I397_E	Salerno	2011	I397	8S	NA	88	NA	8	NA	NA	NA	NA	NA	NA	NA	NA	NA	NA	NA	NA	NA	NA	NA	NA	NA	NA	NA	NA	1360489	217305	1559324	87145	498468	144456	498392	277969	11741785	0	117097	1723931	11465021	283386	0	186328	24229	76715	2125705	0	0.0156
I397_F	Salerno	2011	I397	9S	NA	130	NA	12	3.7	4.2	1135	38473	4.1	5.5	1341	42589	3.4	4.1	1206	37338	5.5	7.1	1291	53265	4175	5225	1243	42916	3505983	1386769	1618839	125164	521248	212764	344765	2643219	11181489	789195	36928	1549493	11512167	102151	0.0205	600974	910329	409296	354311	191205	453789
I397_H	Salerno	2011	I397	4S	NA	140	NA	11	6.3	5.5	0.873	52092	3.9	4.7	1205	40154	4.2	5.6	1333	43.22	4.9	5.9	1204	46991	4825	5425	1154	45614	1876309	362311	3035591	46647	840041	376589	955896	1668404	8725896	725491	0	1209123	8307177	19546	0.1098	144.46	376064	0	416381	91648	144027
I397_I	Salerno	2011	I397	1S	NA	104	NA	8	2.5	3.1	1.24	33376	2.4	2.9	1208	32.9	2.5	2.7	1.08	32857	2.4	3.1	1292	33146	2.45	3	1205	33.07	1437602	769824	1632311	57007	550569	404923	113822	2238178	11256944	25518	553836	40441	8416487	778503	0	444908	13559	0.0201	0.0993	0.1117	0.216
I397_L	Salerno	2011	I397	7S	NA	105	NA	12	2.4	3.4	1417	33.51	4.2	4.9	1167	41681	2.9	4.1	1414	35812	3.9	4.9	1256	40562	3.35	4325	1313	37891	1066194	208777	2437947	51997	744819	483078	176636	1203431	9248314	589479	782158	375829	10292954	2630067	0.0572	1734016	736993	0	101816	30034	242859
I397_M	Salerno	2011	I397	8S	NA	106	NA	10	4.1	4.1	1	39553	3.8	4.5	1184	39399	3.2	3.8	1188	36223	4.1	4.1	1	39553	3.8	4125	1093	38682	2299458	776295	193024	93119	454861	349358	343268	1471348	10100591	221527	643377	511985	9472113	1742482	0.0155	1028611	962678	0	196795	29159	418132
I397_N	Salerno	2011	I397	4S	NA	56	NA	6	NA	NA	NA	NA	NA	NA	NA	NA	NA	NA	NA	NA	NA	NA	NA	NA	NA	NA	NA	NA	2504958	844456	232314	155618	515593	246944	36064	3185623	1079662	214807	151487	706962	574.14	148228	0.0375	90.87	1636742	54768	279425	116187	370905
[truncated: 19 more columns]
